# Supplementary material for: Transcriptome Profiling of Layer 5 Intratelencephalic Projection Neurons From the Mature Mouse Motor Cortex
Source: Front Mol Neurosci. 2018 Nov 12;11:410. doi: 10.3389/fnmol.2018.00410 (PMC6240696; doi:10.3389/fnmol.2018.00410)
Supplement: Supplementary file 3 [file Table_2.XLSX]

## Sheet: Sheet1
Supplementary table 2. Primers used in qPCR analysis
Gene	Forward 5' - 3'	Reverse 5' - 3'	Primer efficiency	NCBI reference (O’Leary et al. 2016)	Use
Mouse
Fezf2	GGGGGAACGCAGGGTCCTCA	TTTAGAAGTGGCCGGTGACG	N/A	Forebrain embryonic zinc finger 2, NM_080433.3	RT-PCR
Nrxn1	AACGGACTGATGCTTCACACA	CCTGAGTGCTGACGCAGATT	2.041	Neurexin 1, NM_020252.3	Validate RNA-seq
Clint1	GCAAAACCCTGCCCTCTACTT	AGGCTGTTGCATATTCTGTTGTT	1.97	Clathin interactor 1, NM_001045520.3	Validate RNA-seq
Kcnip3	TCAGGGTATGGAGCTGTGCG	TTCACTGTCACTGCTGTCTTCCAT	2.056	Kv channel interacting protein 3, calsenilin NM_001111331.1	Validate RNA-seq
Shank1	ATCAGTGCAAGTGAGAGTCCTG	GAAAGAAGGCCGGTCATAACT	2.069	SH3/ankyrin domain gene 1, NM_001034115.1	Validate RNA-seq
Sptan1	TTGCAAACCGACGCAATGAG	AAAGCTGGATGTTGGTGGGG	1.909	Spectrin alpha, non-erythrocytic 1, NM_001177668.1	Validate RNA-seq
Actr3	ACTGTGGCACGGGATATACAA	GTCACCCACTTTTGCAGACTC	1.899	ARP3 actin-related protein 3, NM_023735.2	Validate RNA-seq
Wdr33	TAGCCAGCAGCCAATCAAGT	ACAGAGATGGTCCCGAGAGG	2.082	WD repeat domain 33, NM_001170966.1	Reference gene/Validation RNA-seq
Poldip3	AACCACCAGGCTAAACAGAACT	ACTTTGTGAGAGGGAGGGC	1.807	Polymerase (DNA-directed), delta interacting protein 3, NM_178627.3	Reference gene/Validation RNA-seq
Ipo8	CTGGCAGCAGGGCAGTTTCACA	ACTAAGCAGCAGCGGTGACG	1.869	Importin 8, NM_001081113.1	Reference gene/Validation RNA-seq
Gapdh	CTCCCACTCTTCCACCTTCG	GGCCTCTCTTGCTCAGTGTC	2.055	Glyceraldehyde-3-phosphate dehydrogenase, NM_001289726.1	Reference gene
