# Supplementary material for: Transcriptome Profiling of Layer 5 Intratelencephalic Projection Neurons From the Mature Mouse Motor Cortex
Source: Front Mol Neurosci. 2018 Nov 12;11:410. doi: 10.3389/fnmol.2018.00410 (PMC6240696; doi:10.3389/fnmol.2018.00410)
Supplement: Supplementary file 5 [file Table_4.XLSX]

## Sheet: Sheet1
Supplementary table 4. Output of DESeq2 analysis of Fezf2+ and Fezf2- intratelencephalic projection neurons. Differentially expressed genes were selected with a False-discovery rate ≤ 0.1.
baseMean: intermediate mean for the normalised counts of all samples
lfcSE: log fold change standard error
stat: Wald statistic
p-value: Wald test p-value
adj-p: Benjamini hochberg adjusted p-value (False discovery rate)
Gene symbol	baseMean	log2FoldChange	lfcSE	stat	pvalue	padj
Csf1r	86.4056	-6.14798	1.07962	-5.6946	1.23658e-08	1.20628e-05
Ctss	86.5514	-5.62639	0.979853	-5.74208	9.35228e-09	1.20628e-05
Klf13	1616.52	-4.96562	0.983893	-5.04691	4.49021e-07	0.000203809
Plek	182.963	-5.51139	1.09834	-5.01793	5.22318e-07	0.000203809
P2ry12	50.378	-5.52928	1.09647	-5.04281	4.58734e-07	0.000203809
Tyrobp	28.2054	-5.85091	1.19242	-4.90674	9.26021e-07	0.000301111
Cst3	283.065	-3.58697	0.751011	-4.77618	1.78653e-06	0.000435691
Hexb	50.7016	-4.27403	0.893847	-4.78162	1.73892e-06	0.000435691
Selplg	33.9693	-4.71094	0.994876	-4.73521	2.18834e-06	0.000474383
Zfhx3	125.94	-4.4339	0.964081	-4.59909	4.24331e-06	0.000827869
Ppp2r2a	26.8445	-5.70495	1.25799	-4.53498	5.7608e-06	0.00102176
Med12l	69.7329	-4.04087	0.902386	-4.47799	7.53496e-06	0.00122506
Tpm3	91.4719	-4.05101	0.926659	-4.37163	1.23322e-05	0.00185078
C1qb	15.4585	-4.98522	1.15513	-4.31573	1.59077e-05	0.00221685
Mapk6	569.044	-4.63745	1.1323	-4.09561	4.21062e-05	0.00547661
Phactr3	25.531	4.13654	1.02413	4.03906	5.36662e-05	0.00654392
Foxn3	48.6982	-4.23349	1.05992	-3.99415	6.49272e-05	0.00745136
Laptm5	12.2461	-4.29991	1.09249	-3.93589	8.28897e-05	0.00898432
Hps5	145.002	2.87528	0.73305	3.92235	8.76887e-05	0.00900424
Zfhx4	257.067	4.46991	1.14657	3.89851	9.67849e-05	0.00944137
Zmiz1	46.8379	-4.14401	1.07629	-3.85025	0.000117995	0.0107989
Junb	19.9017	-4.55061	1.18427	-3.84253	0.000121771	0.0107989
Plxna4	45.5527	-3.96158	1.04115	-3.80502	0.000141795	0.0120279
Pld1	881.318	-3.94757	1.0509	-3.75637	0.000172396	0.0140144
Slc2a5	12.8551	-5.1542	1.37754	-3.74159	0.00018286	0.0142704
4931406H21Rik	30.6116	-4.82084	1.2957	-3.72064	0.000198722	0.0143504
C1qa	10.8965	-4.3416	1.16974	-3.7116	0.000205952	0.0143504
Ccdc92	166.789	4.21038	1.13195	3.7196	0.00019954	0.0143504
Sgk1	83.7337	-3.763	1.01663	-3.70145	0.000214372	0.014422
Per3	101.989	4.41506	1.20003	3.67911	0.000234047	0.0152209
Tmem119	12.6074	-4.19103	1.14782	-3.65129	0.000260928	0.016329
Epas1	160.527	4.02859	1.10536	3.64458	0.000267825	0.016329
Epsti1	13.3336	-5.03895	1.39078	-3.6231	0.000291094	0.0172098
Btg2	10.4407	-4.23797	1.18909	-3.56405	0.000365171	0.0209544
Aox2	67.5687	2.70232	0.76083	3.5518	0.000382604	0.0213275
Rprd1a	80.473	-4.54191	1.28165	-3.5438	0.000394404	0.0213745
Tbc1d22b	175.481	2.68256	0.761837	3.52118	0.000429637	0.0226546
Lcp1	35.3001	-4.90437	1.39772	-3.50884	0.000450073	0.0231077
Akap5	173.736	2.66801	0.766414	3.48115	0.000499263	0.0242153
Tmem173	12.2181	-4.85197	1.39053	-3.48931	0.000484268	0.0242153
Bcat1	161.052	4.05133	1.1655	3.47604	0.000508882	0.0242153
Wdfy4	115.231	-4.76175	1.37748	-3.45685	0.000546526	0.024797
Spidr	221.945	2.64531	0.765163	3.45718	0.000545858	0.024797
Lrch1	399.023	-3.64699	1.06908	-3.41133	0.000646472	0.0270773
Cdh23	23.2721	-3.55067	1.04262	-3.40552	0.000660377	0.0270773
Slc6a9	231.252	4.02238	1.17763	3.41567	0.000636257	0.0270773
Cds1	23.4708	-4.77631	1.39853	-3.41522	0.000637301	0.0270773
Kctd12	18.2261	-4.75411	1.39698	-3.40313	0.000666177	0.0270773
Kcnip3	48.1131	3.96109	1.1709	3.38296	0.000717094	0.0285521
Nrxn1	3501.85	2.71584	0.806155	3.36889	0.000754728	0.0294495
Srgap1	213.222	3.20631	0.955511	3.3556	0.000791926	0.0302951
Lgmn	356.793	-3.38637	1.018	-3.32651	0.000879415	0.030322
Sash1	585.011	2.56588	0.767614	3.34266	0.000829791	0.030322
Ppm1e	577.871	2.57532	0.769343	3.34743	0.000815653	0.030322
Fbxl13	536.191	2.55264	0.768747	3.32053	0.000898482	0.030322
Lrrc17	535.607	2.56504	0.768582	3.33737	0.000845758	0.030322
Foxp2	108.142	-3.27184	0.98293	-3.32866	0.000872641	0.030322
Itgam	19.6186	-4.03041	1.21412	-3.31961	0.000901423	0.030322
Fam105a	44.6657	-3.66964	1.11146	-3.30164	0.000961227	0.0317856
Fth1	178.377	2.75763	0.839464	3.28498	0.00101988	0.0331632
Crebbp	120.592	-4.42875	1.35115	-3.27776	0.00104635	0.0332922
Hba-a2	27.6736	-3.45611	1.05832	-3.26566	0.00109211	0.0332922
Hba-a1	27.6736	-3.45611	1.05832	-3.26566	0.00109211	0.0332922
Elp6	43.6942	2.71375	0.830616	3.26716	0.00108633	0.0332922
Atf4	13.6795	-4.60522	1.41524	-3.25402	0.00113786	0.0341533
Stxbp5	363.167	3.59993	1.11246	3.23602	0.00121211	0.0358306
Mitf	11.1781	-3.94086	1.22701	-3.21176	0.00131925	0.0364552
Zfp36	21.0317	-3.54846	1.10364	-3.21524	0.00130334	0.0364552
Sparc	39.5451	-2.85844	0.891192	-3.20743	0.00133925	0.0364552
Tcf4	222.118	3.0359	0.946547	3.20734	0.00133969	0.0364552
Dgkd	19.778	-3.95253	1.22569	-3.22472	0.00126094	0.0364552
Gramd4	56.1652	2.60493	0.812484	3.20613	0.00134535	0.0364552
Nrsn1	13.2297	3.81864	1.19254	3.20211	0.00136427	0.0364615
Clint1	20.2891	-4.53435	1.42159	-3.18964	0.0014245	0.0371929
Trps1	16.9363	4.29748	1.34778	3.18857	0.00142976	0.0371929
Ppp3r1	22.9092	2.93505	0.926877	3.1666	0.00154232	0.039593
Tada2a	29.1559	3.8425	1.21694	3.15752	0.00159115	0.0403161
Dhrs3	167.714	-3.57696	1.13806	-3.14304	0.00167202	0.0418054
Mboat2	32.7631	3.99711	1.2732	3.13943	0.00169279	0.0418054
Kdm2b	139.081	-3.13644	1.00551	-3.11927	0.00181299	0.0436685
Gosr1	31.0054	4.103	1.31475	3.12076	0.00180387	0.0436685
Wdfy2	7.57811	-3.91271	1.25649	-3.114	0.00184573	0.0439148
Csmd1	407.654	2.59275	0.83414	3.10829	0.00188175	0.0442325
Smg7	10.9212	-3.4544	1.11968	-3.08517	0.00203433	0.0446631
Vps8	27.2972	2.4633	0.796179	3.0939	0.00197543	0.0446631
Arhgap35	271.659	3.24519	1.05202	3.08472	0.00203743	0.0446631
Catsperd	88.2863	2.64291	0.852488	3.10023	0.0019337	0.0446631
Bzrap1	25.1208	3.3385	1.08171	3.0863	0.00202662	0.0446631
Psmd14	31.012	3.9751	1.28614	3.09072	0.00199671	0.0446631
Nrg1	246.396	3.6613	1.19019	3.07624	0.00209632	0.0454436
Mapre2	181.496	3.6051	1.175	3.06818	0.00215366	0.0461735
Jup	91.8339	4.07571	1.33471	3.05362	0.00226097	0.047725
Smyd4	19.5298	2.77218	0.908383	3.05177	0.00227495	0.047725
C1qc	46.8593	-2.77609	0.915067	-3.03376	0.00241526	0.0480834
Paqr8	25.8394	4.09395	1.34525	3.04326	0.00234031	0.0480834
Rapgef4	57.5641	3.53002	1.16125	3.03985	0.00236695	0.0480834
Syt10	10.9608	-4.35679	1.43478	-3.03656	0.00239298	0.0480834
Vma21	14.5958	4.16911	1.37105	3.04082	0.00235935	0.0480834
Slc12a6	22.7253	-3.50914	1.15895	-3.02785	0.00246298	0.0485381
As3mt	44.517	2.50132	0.827378	3.02319	0.00250128	0.0487999
Egr1	32.7297	-2.66778	0.88677	-3.00843	0.00262603	0.0507266
Nek7	69.4068	3.45655	1.15184	3.00089	0.00269188	0.0514888
Pmp22	64.7281	-3.10494	1.03617	-2.99656	0.00273044	0.0517194
Mertk	984.442	-3.4748	1.16179	-2.99091	0.00278151	0.0517286
Laptm4b	163.63	3.34395	1.11814	2.99064	0.00278396	0.0517286
Siglech	8.50611	-3.4306	1.14856	-2.98687	0.00281851	0.0518765
Lrrfip1	96.3957	3.86749	1.29769	2.98029	0.0028798	0.0525092
Mfng	23.2191	-4.29059	1.44773	-2.96366	0.00304001	0.0549173
Tm9sf4	16.8673	-3.72365	1.25948	-2.9565	0.00311154	0.0556938
Tmed10	22.7422	-3.24685	1.10286	-2.94404	0.00323959	0.0574586
Wrap53	7.68633	-4.02865	1.37734	-2.92496	0.00344505	0.0605522
Mir6362	65.2324	-3.52158	1.20945	-2.91172	0.00359447	0.0626143
Ifitm10	608.321	-3.16136	1.09758	-2.8803	0.00397298	0.0664882
Tmem206	18.6289	-3.10832	1.08166	-2.87365	0.00405756	0.0664882
Ftl1	22.0747	-2.44598	0.849943	-2.87781	0.0040044	0.0664882
Snhg11	8.80275	3.54426	1.22804	2.8861	0.00390047	0.0664882
Ostf1	17.0255	2.91512	1.01354	2.87617	0.00402534	0.0664882
Hbb-b2	44.6181	-3.22071	1.11825	-2.88015	0.0039749	0.0664882
Glrx2	23.9869	4.07278	1.41851	2.87118	0.00408948	0.0664882
Hbb-bt	44.6181	-3.22071	1.11825	-2.88015	0.0039749	0.0664882
Rhob	10.0928	-4.15699	1.44935	-2.86818	0.00412839	0.066566
Necap2	8.71684	-4.093	1.43333	-2.85558	0.00429582	0.0670492
Hbb-bs	50.1719	-3.18371	1.1143	-2.85713	0.00427488	0.0670492
Mthfd2l	30.7294	2.57038	0.899123	2.85876	0.00425303	0.0670492
Hbb-b1	50.1719	-3.18371	1.1143	-2.85713	0.00427488	0.0670492
Frmd7	128.559	3.40162	1.19231	2.85296	0.00433139	0.0670678
P2ry13	10.0261	-3.28092	1.1557	-2.83891	0.00452685	0.0689991
Mllt1	7.47881	4.14328	1.4593	2.83922	0.00452245	0.0689991
Mdga2	75.3985	2.6442	0.933462	2.83268	0.00461597	0.0698121
Gm3893	70.4635	2.15571	0.764107	2.82122	0.00478413	0.0717836
Sdha	17.8528	3.62005	1.28424	2.81883	0.00481991	0.0717836
Tceb3	21.029	-3.2791	1.16917	-2.80464	0.0050373	0.0723514
Tfdp2	95.9528	-3.00686	1.0704	-2.80909	0.00496813	0.0723514
S100a16	38.151	2.55617	0.91064	2.80701	0.00500041	0.0723514
Gm5086	29.1475	-4.09099	1.45588	-2.80998	0.00495442	0.0723514
Susd5	40.8456	3.90298	1.39181	2.80424	0.00504346	0.0723514
Fmn1	303.85	-3.10031	1.11561	-2.77903	0.00545209	0.0728594
Ttc28	572.442	-2.78055	0.999647	-2.78153	0.00541032	0.0728594
Fam19a2	1819.72	3.23389	1.15558	2.79851	0.00513386	0.0728594
Ryr2	52.194	2.47412	0.889282	2.78216	0.00539985	0.0728594
Pfkfb3	23.9765	-3.48082	1.24863	-2.78771	0.00530821	0.0728594
Noct	42.8016	3.53242	1.26664	2.78881	0.00529021	0.0728594
Idh2	7.4066	-4.04197	1.44805	-2.79133	0.00524925	0.0728594
Gm12709	13.5523	4.06782	1.45759	2.79078	0.00525813	0.0728594
Mapk8	86.8337	-3.96054	1.42387	-2.78154	0.00541015	0.0728594
Jph4	32.7175	4.06213	1.46171	2.77902	0.00545232	0.0728594
Adap2	10.0339	-3.38166	1.21905	-2.77402	0.00553683	0.0734854
Focad	502.333	3.16195	1.14219	2.76832	0.00563459	0.0742776
Secisbp2l	76.8634	3.33906	1.20834	2.76336	0.00572102	0.0749107
Ophn1	88.1796	-2.53516	0.919035	-2.7585	0.00580681	0.0752001
Baz2b	62.4058	-2.81572	1.02102	-2.75774	0.0058202	0.0752001
Shank1	354.821	2.3649	0.859084	2.75281	0.0059086	0.07584
Arxes2	9.40016	4.0319	1.46638	2.74956	0.0059675	0.0760954
Uvrag	169.569	-3.13754	1.14246	-2.7463	0.00602712	0.0763565
Nf1	368.413	-2.91147	1.06201	-2.74147	0.00611641	0.0769637
Grn	8.93648	-3.42733	1.2511	-2.73946	0.00615394	0.0769637
Tox	224.849	-3.28269	1.20022	-2.73507	0.00623665	0.0774226
Ncoa3	10.8736	-3.12121	1.14244	-2.73206	0.00629397	0.0774226
Pcmtd1	9.3891	3.65109	1.33679	2.73124	0.00630968	0.0774226
Lrrk2	115.767	-3.08801	1.13298	-2.72556	0.00641919	0.0782741
Ikzf1	45.667	-2.63754	0.970853	-2.71672	0.00659322	0.0787102
Arid3b	16.4599	-3.0718	1.12932	-2.72004	0.00652734	0.0787102
Nrros	7.56198	-3.61697	1.33194	-2.71556	0.00661634	0.0787102
Zswim7	110.935	-3.97995	1.46421	-2.71815	0.00656471	0.0787102
Srgn	11.3662	-3.96923	1.46356	-2.71203	0.00668723	0.0790714
Actr3	7.73041	-3.19902	1.18259	-2.70509	0.00682853	0.0800174
Rnf24	132.193	2.83844	1.05046	2.7021	0.00689027	0.0800174
Kcnk13	803.395	-3.09404	1.14444	-2.70354	0.00686049	0.0800174
Itm2b	82.8901	-2.46475	0.914459	-2.69531	0.00703241	0.0811848
Fancm	13.6806	-3.92583	1.46289	-2.68361	0.0072832	0.0830966
Nipsnap3b	8.22612	-3.7292	1.38937	-2.68411	0.00727243	0.0830966
Pfkfb4	15.8483	-3.61324	1.35051	-2.67546	0.00746262	0.0846487
Tnfrsf1b	99.0958	-2.91295	1.0943	-2.66194	0.00776925	0.0875415
Jkamp	36.9605	3.17135	1.19211	2.66029	0.00780739	0.0875415
Pnpla8	8.2895	3.30063	1.24304	2.65529	0.00792405	0.0883419
Fcho2	19.2569	-3.32983	1.25864	-2.64557	0.00815525	0.0904028
Zfp69	11.5064	-3.5823	1.35775	-2.63842	0.00832944	0.0911262
Atp5b	10.4597	2.76294	1.0477	2.63715	0.00836063	0.0911262
Hcfc2	21.6617	3.11068	1.17834	2.63989	0.00829338	0.0911262
Ube2k	96.4596	-2.50634	0.952449	-2.63147	0.00850169	0.0921489
Elmo1	206.353	-2.73469	1.04355	-2.62057	0.00877827	0.094621
4930545L23Rik	16.0771	3.87805	1.48124	2.61812	0.00884164	0.0947804
Mylip	54.8237	-3.23915	1.23926	-2.61377	0.00895496	0.0954706
Ptprk	11.8903	-2.94847	1.12919	-2.61113	0.00902438	0.0956879
Runx1	25.4044	-3.34372	1.28717	-2.59773	0.0093843	0.0965597
Morc3	40.3492	-2.74324	1.05712	-2.59502	0.00945841	0.0965597
Git2	25.404	-3.08362	1.1874	-2.59694	0.00940582	0.0965597
Grik3	20.0345	-2.38488	0.915579	-2.60478	0.00919335	0.0965597
Spcs2	26.9544	-2.75576	1.0626	-2.59342	0.00950254	0.0965597
Fam222a	17.4852	3.69883	1.42558	2.59462	0.00946955	0.0965597
Gm11149	301.352	2.96811	1.14292	2.59695	0.00940566	0.0965597
Mettl10	29.6393	3.54377	1.36622	2.59385	0.00949068	0.0965597
Setd2	17.6283	-2.58387	0.997496	-2.59036	0.0095876	0.0969192
Dennd4a	51.18	-2.80841	1.08586	-2.58633	0.00970031	0.0969972
Sptan1	31.245	2.71546	1.05199	2.58127	0.0098439	0.0969972
Tmem181b-ps	109.472	2.84514	1.10158	2.58279	0.00980036	0.0969972
Zeb2os	150.36	3.47848	1.34604	2.58424	0.00975934	0.0969972
Pbx1	109.464	2.89703	1.12078	2.58484	0.0097423	0.0969972
Tlk1	299.467	-2.96272	1.15062	-2.5749	0.0100269	0.0983037
Ctsd	48.6976	-2.83798	1.11059	-2.55539	0.010607	0.103472
4933409K07Rik	68.4816	1.99007	0.780493	2.54975	0.0107799	0.104635
Patl2	7.51445	-2.61593	1.02725	-2.54653	0.01088	0.105083
Gpr34	9.66673	-2.88621	1.14009	-2.53156	0.0113557	0.109138
Zfp869	17.9893	-3.7152	1.47219	-2.52358	0.0116166	0.109819
Cntn1	214.374	2.95807	1.17396	2.51975	0.0117439	0.109819
Npc2	16.7668	-2.81073	1.11202	-2.5276	0.0114846	0.109819
Rnf19a	21.8121	-2.90866	1.1554	-2.51746	0.0118206	0.109819
Mcur1	110.577	-2.71387	1.07708	-2.51966	0.0117467	0.109819
Rgs10	93.966	-2.86448	1.13694	-2.51947	0.0117532	0.109819
Enthd1	46.2652	-3.38116	1.3429	-2.51782	0.0118085	0.109819
Yaf2	25.6126	3.0531	1.21437	2.51414	0.0119324	0.110332
Mllt10	113.727	-2.44623	0.974776	-2.50953	0.0120891	0.111254
Spop	7.55319	-2.73451	1.09481	-2.4977	0.0125004	0.113554
Fat3	3696.43	2.98128	1.19379	2.49732	0.0125136	0.113554
Vmn2r91	11.5072	3.51028	1.40456	2.49919	0.0124476	0.113554
Nt5c2	74.9246	2.91734	1.16946	2.49459	0.0126101	0.1139
Rgs1	15.3946	-3.67871	1.47629	-2.49187	0.0127073	0.114248
Cox8a	44.2481	2.01001	0.80802	2.48758	0.0128616	0.11458
Kctd3	17.2555	2.93111	1.17802	2.48816	0.0128407	0.11458
Chd3	13.3942	3.33626	1.34297	2.48424	0.0129827	0.115133
Eftud1	15.9881	-2.62458	1.0577	-2.4814	0.0130868	0.115531
9530026P05Rik	13.3687	-3.68032	1.48428	-2.47953	0.0131554	0.115543
Bcas1	10.6432	2.76449	1.11555	2.47815	0.0132066	0.115543
Tfb1m	31.5047	3.24269	1.3098	2.47572	0.0132968	0.115813
Arhgap25	61.0716	-2.93086	1.18507	-2.47315	0.013393	0.116132
Rps9	10.3947	-2.30073	0.932314	-2.46777	0.0135959	0.11713
2900097C17Rik	9.72116	2.83456	1.14903	2.46692	0.0136281	0.11713
Mboat7	15.3914	2.48773	1.00988	2.46339	0.0137629	0.11777
Dvl3	317.81	-2.88992	1.17454	-2.46048	0.013875	0.11821
Slc6a11	14.9807	-3.45718	1.4088	-2.45399	0.0141282	0.119844
Ctif	86.1372	2.86179	1.16786	2.45045	0.0142677	0.120503
Cask	350.389	-2.45326	1.00228	-2.44769	0.0143777	0.120909
Tmem161b	15.7139	2.99153	1.22491	2.44224	0.0145963	0.122221
Kif5a	29.8252	2.53789	1.04585	2.42663	0.0152398	0.127063
Apoo	37.0983	-2.90721	1.20101	-2.42063	0.0154936	0.128085
Rel	110.409	-2.39881	0.990603	-2.42156	0.0154539	0.128085
Naa15	13.7661	-2.7961	1.15729	-2.41607	0.0156892	0.129154
Mir6354	79.5607	-2.19426	0.913171	-2.4029	0.0162657	0.13278
Sumf2	23.5701	-2.94542	1.2254	-2.40365	0.0162323	0.13278
Nav2	167.121	1.99437	0.831468	2.39862	0.0164571	0.133782
Zfp367	23.308	3.27122	1.36486	2.39675	0.0165413	0.133909
Ranbp10	174.825	-3.30795	1.39238	-2.37574	0.0175136	0.141195
Pkig	64.1574	-2.79816	1.18025	-2.37081	0.017749	0.141919
Zwint	368.88	2.84122	1.19823	2.37119	0.017731	0.141919
Dtna	81.7388	2.71366	1.1458	2.36835	0.0178676	0.142284
Arhgap39	23.5174	-3.12643	1.32381	-2.36169	0.0181917	0.144276
Synpo2	14.1044	-2.71937	1.15442	-2.35562	0.0184916	0.144308
Large	62.7096	1.92283	0.814943	2.35946	0.0183013	0.144308
Gng10	32.3827	-2.82557	1.19948	-2.35567	0.0184891	0.144308
Dock11	21.6192	-3.19764	1.35709	-2.35625	0.0184605	0.144308
Nckap5	424.8	2.10722	0.900536	2.33997	0.0192854	0.149766
Gtf2e2	11.6824	2.41973	1.03459	2.33882	0.0193445	0.149766
Dpyd	210.158	2.46366	1.05526	2.33466	0.0195614	0.150253
Ate1	9.70796	-3.07031	1.31503	-2.33479	0.0195546	0.150253
4930511A08Rik	256.097	-2.95422	1.26678	-2.33206	0.0196973	0.150703
Kif5c	28.2007	2.61761	1.1271	2.32243	0.02021	0.154022
Poc1b	37.9728	-2.91359	1.25787	-2.31629	0.0205423	0.155946
Picalm	516.286	-2.07173	0.897286	-2.30889	0.0209499	0.157812
Ccdc30	41.3648	-2.60935	1.12992	-2.30932	0.0209256	0.157812
Acap2	175.401	-2.05481	0.890745	-2.30684	0.0210637	0.158059
Itgb5	9.92206	-3.01527	1.30795	-2.30535	0.0211472	0.158077
Rapgef5	18.9366	-3.16553	1.37568	-2.30106	0.0213883	0.159269
Mir1195	179.031	-2.02247	0.879644	-2.29919	0.0214944	0.159451
Ldlrad4	98.078	-1.92249	0.837652	-2.2951	0.0217275	0.160215
1700017B05Rik	8.01999	-3.04155	1.32641	-2.29307	0.0218437	0.160215
Podxl2	26.5145	2.18081	0.950599	2.29414	0.0217826	0.160215
Efcab8	56.7844	-3.44536	1.50456	-2.28995	0.0220242	0.160933
Fermt3	48.0962	-2.90799	1.27094	-2.28806	0.0221342	0.161134
Tmem209	15.5238	-3.04034	1.33155	-2.2833	0.0224124	0.162257
Zfp664	92.7672	2.69535	1.18138	2.28152	0.0225174	0.162257
Nmt1	9.36978	-3.09991	1.35891	-2.28118	0.0225381	0.162257
Fbxw11	102.533	-2.7315	1.20162	-2.27318	0.0230153	0.164812
Snrpn	9.65596	2.4485	1.07749	2.27241	0.0230618	0.164812
Sema6a	5813.61	2.41456	1.06587	2.26533	0.0234923	0.166667
Pkd1	95.2219	2.31159	1.0198	2.26671	0.0234077	0.166667
Pik3ca	22.8948	-3.38999	1.50209	-2.25684	0.0240178	0.169165
Slc7a6	34.4623	2.86083	1.26728	2.25746	0.0239796	0.169165
Dnajc5	7.64966	2.75421	1.22224	2.2534	0.0242337	0.170072
Trim33	48.2729	-2.15014	0.95985	-2.24007	0.0250861	0.174796
Abhd17b	274.522	3.19457	1.42596	2.24029	0.0250722	0.174796
Ikbkg	12.3644	-2.4114	1.07951	-2.23379	0.0254969	0.174849
Ndufa13	70.1682	2.25001	1.00814	2.23184	0.0256255	0.174849
Ptprc	229.636	-2.71564	1.21491	-2.23527	0.0253999	0.174849
Qsox1	8.33642	-2.9321	1.31318	-2.23282	0.0255605	0.174849
Clip4	29.3319	3.0616	1.37067	2.23366	0.0255053	0.174849
Metap2	62.6937	-2.86428	1.28342	-2.23175	0.0256314	0.174849
G3bp2	25.6719	-3.06064	1.37289	-2.22934	0.0257912	0.175326
Mbp	64.1511	1.88618	0.849336	2.22077	0.0263664	0.177563
Snx3	44.5516	1.86077	0.838044	2.22038	0.0263933	0.177563
Unc13b	8.74976	2.35281	1.0593	2.22111	0.0263435	0.177563
Degs1	71.3437	2.37912	1.07308	2.2171	0.0266161	0.177836
Baz1a	12.3623	-2.89269	1.30403	-2.21827	0.0265361	0.177836
Elfn1	78.1035	-2.1568	0.975174	-2.21171	0.0269867	0.178265
Mir466o	51.5712	-2.42098	1.09372	-2.21353	0.0268609	0.178265
Cops3	17.6001	-3.3168	1.50023	-2.21086	0.0270458	0.178265
Ankrd46	7.66688	3.07513	1.38962	2.21292	0.026903	0.178265
Dtnb	8.19767	-2.36942	1.07272	-2.20879	0.027189	0.17853
Zcchc7	386.055	-2.28686	1.03588	-2.20765	0.027269	0.17853
Cd84	28.8255	-3.11881	1.41531	-2.20362	0.027551	0.179173
Sirt3	12.3481	3.3307	1.51085	2.20452	0.0274875	0.179173
Tra2b	322.05	-2.14891	0.97641	-2.20083	0.0277481	0.179665
Srgap2	193.719	-2.59407	1.18053	-2.19739	0.0279927	0.179665
Sparcl1	225.9	2.11207	0.961125	2.1975	0.0279849	0.179665
Gfod1	910.58	-2.42472	1.10347	-2.19736	0.0279949	0.179665
Kpna3	127.506	2.17849	0.99319	2.19343	0.0282767	0.180878
Ddx50	23.1197	-2.80617	1.28295	-2.18728	0.0287219	0.183126
2210016L21Rik	13.9264	2.87999	1.32013	2.18159	0.02914	0.185186
Tbc1d22a	200.451	-2.64187	1.21308	-2.17781	0.0294198	0.186357
Klhl7	108.153	-2.29898	1.05922	-2.17045	0.0299726	0.189244
Farp1	158.595	2.18959	1.01137	2.16498	0.0303894	0.190642
Papss1	19.3818	2.12321	0.980484	2.16548	0.0303512	0.190642
Ncoa2	20.7516	2.31996	1.07518	2.15774	0.0309484	0.193526
Mcu	113.874	2.20671	1.02383	2.15534	0.031135	0.194072
Appbp2	8.56941	-2.81478	1.30872	-2.15079	0.0314925	0.195675
Gltscr1	40.4777	2.48398	1.15684	2.1472	0.031777	0.196816
Prkcb	32.6707	1.88379	0.87944	2.14203	0.0321907	0.198747
Chst11	692.151	2.16235	1.01054	2.13979	0.0323714	0.198768
2700069I18Rik	59.721	2.99695	1.40079	2.13947	0.0323978	0.198768
Sirpa	9.23793	-2.10187	0.98488	-2.13414	0.0328314	0.199545
Prkdc	43.6997	2.02776	0.94919	2.1363	0.0326549	0.199545
Pik3r4	90.5648	2.75766	1.29154	2.13517	0.0327471	0.199545
Rbm26	273.738	-2.20182	1.03362	-2.1302	0.033155	0.200385
Pkia	16.4736	-3.21355	1.50874	-2.12996	0.0331749	0.200385
Cep97	86.3384	2.28323	1.07291	2.12807	0.033331	0.200706
Fbxl17	59.9799	-2.09436	0.985977	-2.12415	0.0336577	0.20205
Use1	24.5151	-2.75362	1.30208	-2.11478	0.0344486	0.205533
Psme4	12.9235	2.41404	1.14145	2.11489	0.0344396	0.205533
Ino80d	1631.74	1.93995	0.918692	2.11164	0.0347169	0.205908
C330007P06Rik	9.1898	2.90936	1.37781	2.11158	0.0347225	0.205908
Stag1	23.3787	2.2343	1.06138	2.10509	0.0352838	0.208602
Cdh2	20.0083	-1.94148	0.924883	-2.09916	0.0358025	0.210395
Fshr	14.8933	2.43897	1.16188	2.09916	0.0358027	0.210395
Rtn3	59.5702	1.69652	0.810178	2.09401	0.0362592	0.212438
Stambpl1	272.908	-2.4038	1.1498	-2.09062	0.0365619	0.213324
Fbxl16	11.6321	2.53555	1.21325	2.08987	0.0366292	0.213324
Gusb	87.1098	-2.9357	1.40684	-2.08672	0.036913	0.214337
AI314180	9.24945	2.29414	1.10099	2.08371	0.0371869	0.215287
Mir8115	708.98	1.58583	0.761528	2.08243	0.0373031	0.215321
Arhgap42	119.895	2.44451	1.17551	2.07953	0.037569	0.216215
Mtcl1	62.8812	1.89077	0.910665	2.07625	0.037871	0.217313
Ankrd17	128.874	2.20341	1.06436	2.07018	0.0384359	0.217706
Fos	54.9612	-2.00478	0.969277	-2.06833	0.0386091	0.217706
Usp24	138.9	-2.30155	1.11221	-2.06935	0.0385128	0.217706
Cuedc1	7.58268	2.29643	1.10796	2.07267	0.0382031	0.217706
Apba2	13.8963	1.96968	0.950179	2.07295	0.0381768	0.217706
Gsap	99.5058	2.63014	1.27053	2.07011	0.0384423	0.217706
Ppp4r1	14.5073	-2.07291	1.00403	-2.0646	0.0389612	0.218081
Csnk2a1	24.4796	-2.62758	1.27537	-2.06024	0.0393753	0.218081
Jun	24.481	-1.89262	0.917009	-2.0639	0.039027	0.218081
Aak1	12.0101	2.26058	1.0977	2.05938	0.039458	0.218081
B4galt4	145.778	2.62164	1.2714	2.06201	0.0392068	0.218081
Pacrg	43.4566	2.36969	1.14958	2.06136	0.0392688	0.218081
Stradb	9.36713	2.75265	1.33287	2.06521	0.0389032	0.218081
Pde2a	86.5453	2.79099	1.35775	2.05559	0.0398217	0.219469
Rnf126	23.0083	2.90659	1.41559	2.05326	0.0400473	0.220091
Sepp1	675.567	-2.25532	1.10179	-2.04695	0.0406629	0.222846
Snx12	10.4258	-2.66275	1.30175	-2.04551	0.0408043	0.222995
Nav3	277.273	-2.19759	1.07618	-2.04202	0.0411496	0.223629
Cspg5	197.16	2.20536	1.07969	2.04259	0.0410929	0.223629
Mib1	26.7338	-2.44796	1.20049	-2.03913	0.0414366	0.224564
Tjap1	34.2136	-1.90312	0.934118	-2.03735	0.0416153	0.224907
Ankrd13d	136.011	-2.39276	1.17688	-2.03314	0.042038	0.226564
Pmepa1	82.3714	-2.41523	1.1937	-2.02332	0.04304	0.230367
Bcor	19.8382	-2.83571	1.4032	-2.02088	0.0432918	0.230367
Tmem181a	88.6912	2.27607	1.12547	2.02233	0.0431421	0.230367
Fam219a	8.74136	2.72437	1.347	2.02254	0.0431206	0.230367
Ap2a2	8.78263	-2.60461	1.28984	-2.01934	0.0434521	0.230367
Spred3	12.6355	2.58872	1.28161	2.0199	0.0433935	0.230367
Kif3a	8.51356	2.03282	1.00741	2.01787	0.0436052	0.230552
Evl	8.33912	-2.27489	1.12965	-2.0138	0.0440302	0.231643
Numa1	60.3501	-2.41356	1.19862	-2.01363	0.0440489	0.231643
Cables1	120.127	-1.77062	0.881483	-2.00868	0.0445709	0.2337
Maml3	117.164	-2.13273	1.0623	-2.00766	0.0446797	0.2337
Tmem104	644.542	-2.08925	1.047	-1.99547	0.0459915	0.239359
Fam210a	52.2754	-2.63042	1.31829	-1.99533	0.0460069	0.239359
Cspg4	30.7105	2.28437	1.14621	1.99297	0.0462644	0.240058
Gfm2	29.8039	-1.85562	0.934385	-1.98592	0.0470419	0.243065
Fgf14	646.125	-1.92522	0.969657	-1.98546	0.0470931	0.243065
Kdsr	14.2277	2.68122	1.35273	1.98208	0.0474708	0.244368
Phax	55.5728	-2.65201	1.3409	-1.97778	0.0479532	0.245556
Cdh11	40.8442	2.1837	1.10404	1.97792	0.0479382	0.245556
Mir6380	457.267	1.94278	0.983322	1.97573	0.0481854	0.246099
Glud1	20.5256	1.91527	0.970836	1.9728	0.0485182	0.247122
Fam49b	24.3032	-2.46925	1.25232	-1.97174	0.0486391	0.247122
Dbi	12.4837	2.14582	1.08899	1.97046	0.0487859	0.247224
Abi1	99.8031	-2.16611	1.10061	-1.9681	0.0490564	0.24731
Dync1h1	413.925	-1.95458	0.992896	-1.96857	0.0490028	0.24731
Cdkal1	55.3905	1.98882	1.0117	1.96582	0.0493196	0.247996
Atp6v0a1	171.479	-2.53575	1.29352	-1.96035	0.049955	0.249903
Zmym2	20.707	-2.34438	1.19573	-1.96063	0.0499225	0.249903
Pdlim5	11.7213	1.85427	0.94795	1.95608	0.0504555	0.250355
Ddx17	15.9285	2.40394	1.22802	1.95758	0.0502796	0.250355
4930480K23Rik	8.59404	2.7827	1.423	1.95552	0.0505223	0.250355
Mir7667	16.729	2.25135	1.15146	1.95521	0.0505586	0.250355
Abhd8	7.63047	2.4639	1.26124	1.95356	0.0507535	0.250684
Osbp2	118.241	2.30497	1.18099	1.95172	0.0509715	0.251125
Ly6e	9.7285	-2.18395	1.12201	-1.94646	0.0515993	0.253577
Sh3kbp1	44.6809	-1.77779	0.916777	-1.93918	0.0524796	0.255987
Gab1	32.201	2.14586	1.10754	1.9375	0.052684	0.255987
Hivep3	31.782	-2.29565	1.18415	-1.93865	0.0525444	0.255987
Itgb1	126.145	2.03346	1.0498	1.937	0.0527456	0.255987
Stab1	12.1601	-2.44944	1.2627	-1.93985	0.0523978	0.255987
Tmem132d	144.206	1.9386	1.00163	1.93544	0.0529359	0.256273
Gnb1l	56.0556	-2.1319	1.1032	-1.93247	0.0533018	0.25677
Gas5	9.32343	2.41384	1.24902	1.93259	0.0532868	0.25677
Parp8	93.6308	-2.36891	1.22666	-1.93119	0.0534595	0.256895
Rhobtb3	9.43934	2.29753	1.19065	1.92964	0.0536518	0.257186
Ctnnd2	52.5585	1.57126	0.815052	1.92781	0.0538792	0.2576
Ccdc66	17.1082	-2.26915	1.17767	-1.92682	0.0540023	0.2576
Sorbs1	55.6258	-1.88826	0.980662	-1.9255	0.0541671	0.257756
Rufy3	50.6236	2.19518	1.14082	1.92422	0.0543273	0.257889
Lmbrd1	28.7653	1.74483	0.908311	1.92096	0.0547369	0.258576
Clcn6	19.0989	2.26338	1.17815	1.92114	0.0547141	0.258576
Plaa	17.0847	-2.051	1.06927	-1.91813	0.0550948	0.259638
Myo10	15.0688	-2.0724	1.08333	-1.91298	0.0557502	0.260415
Fgf12	77.9391	1.79333	0.93762	1.91264	0.0557938	0.260415
Kcnma1	24.0502	1.70322	0.890063	1.9136	0.0556714	0.260415
Akt1	34.9466	2.74806	1.43651	1.91301	0.0557465	0.260415
Fryl	192.71	2.32266	1.21811	1.90677	0.0565505	0.263317
Mnat1	29.3209	-1.61334	0.847591	-1.90345	0.0569824	0.26441
8030442B05Rik	17.6335	-1.52814	0.803064	-1.90288	0.0570562	0.26441
Prep	13.5607	-2.53798	1.33553	-1.90035	0.0573868	0.265312
Gabpb1	76.1184	-2.164	1.14086	-1.89681	0.0578536	0.266114
Rnase4	10.2481	-1.73635	0.916331	-1.8949	0.0581059	0.266114
Nol4l	9.45553	-2.22514	1.17346	-1.89622	0.0579304	0.266114
Map3k4	11.3066	2.56971	1.3556	1.89563	0.0580094	0.266114
Gm12657	15.307	-2.15698	1.1405	-1.89126	0.0585899	0.267077
Jarid2	19.872	-1.78048	0.941027	-1.89206	0.0584833	0.267077
Mid1	120.562	-2.34126	1.24011	-1.88795	0.0590328	0.267761
Heph	9.05146	-1.84402	0.97637	-1.88865	0.0589385	0.267761
Tgs1	128.285	2.50255	1.32616	1.88706	0.0591516	0.267761
Zcchc11	85.1161	-2.27148	1.20708	-1.88179	0.0598641	0.268497
Mir466f-3	42.0466	-1.99187	1.05875	-1.88135	0.059925	0.268497
Hnrnpc	454.489	-2.17199	1.15484	-1.88078	0.0600025	0.268497
Ror1	9.71639	2.13576	1.13519	1.8814	0.0599171	0.268497
Dennd5a	33.0827	1.94762	1.03509	1.8816	0.0598905	0.268497
Ubac2	198.783	-2.23995	1.19301	-1.87756	0.0604419	0.268906
Urgcp	130.692	-1.82145	0.971923	-1.87407	0.0609207	0.268906
Arf4	387.634	-1.97305	1.05173	-1.876	0.0606547	0.268906
Zfp608	24.6099	1.85937	0.991797	1.87474	0.0608279	0.268906
Hacd3	16.5725	1.71405	0.913412	1.87654	0.0605817	0.268906
Gabrp	7.61114	2.40064	1.27957	1.87613	0.0606374	0.268906
Nsmce2	37.1392	-2.04988	1.09491	-1.8722	0.0611788	0.269435
Eef1a1	55.7604	-1.77132	0.947705	-1.86906	0.0616145	0.270743
Pcsk6	28.7304	2.45639	1.31665	1.86564	0.0620915	0.272226
Trpv2	19.9648	-2.45612	1.31856	-1.86273	0.0625008	0.273106
5730522E02Rik	119.714	1.9427	1.04433	1.86024	0.0628522	0.273106
Pde6a	29.2817	1.54525	0.830103	1.86151	0.0626717	0.273106
Cdk13	13.8964	2.3559	1.26604	1.86085	0.0627657	0.273106
Mlip	27.6003	2.54786	1.37162	1.85756	0.0632319	0.274146
Commd1	34.4223	1.8277	0.986054	1.85355	0.0638039	0.276012
Slc39a8	166.257	-2.43159	1.31329	-1.85153	0.0640939	0.276653
Ppp1r1b	81.3279	-2.32818	1.26096	-1.84635	0.0648414	0.278647
1700003D09Rik	81.3279	-2.32818	1.26096	-1.84635	0.0648414	0.278647
Cx3cr1	22.8364	-1.67358	0.910108	-1.83888	0.0659322	0.282297
Rps3	11.3374	-1.7514	0.952597	-1.83856	0.0659802	0.282297
Myo16	79.7035	-1.88928	1.03008	-1.83412	0.0666365	0.283905
Dscaml1	51.8302	1.85503	1.01186	1.83328	0.0667603	0.283905
Nceh1	118.519	2.10415	1.14789	1.83307	0.0667927	0.283905
Mtdh	27.1494	-1.97099	1.07603	-1.83173	0.0669911	0.28413
App	182.647	1.81572	0.991857	1.83063	0.0671561	0.284212
Atp6v1c1	113.794	2.33921	1.27918	1.82868	0.0674482	0.28483
Gprasp1	17.0814	2.17997	1.19611	1.82255	0.0683711	0.288104
Mir3471-1	124.406	-1.61872	0.889307	-1.82021	0.0687272	0.288816
Klhl5	53.852	2.13984	1.17606	1.81949	0.0688362	0.288816
Anks1b	189.897	1.52832	0.841079	1.81709	0.0692027	0.288831
3110043O21Rik	19.9154	1.57198	0.865361	1.81656	0.0692838	0.288831
Nacc2	16.9213	2.00361	1.10212	1.81796	0.06907	0.288831
Atf7	21.7213	1.77471	0.977975	1.81468	0.0695727	0.289228
Xylt1	31.6503	1.92321	1.06019	1.81401	0.0696757	0.289228
Tnrc6b	44.6399	-1.76856	0.975681	-1.81264	0.0698866	0.289488
Schip1	76.3508	1.74384	0.963235	1.8104	0.0702344	0.290312
Ccl27a	10.5848	2.37713	1.31455	1.80832	0.0705568	0.291028
Gnb1	41.9897	-1.56513	0.870167	-1.79865	0.072074	0.291404
Trak1	10.9615	-2.4007	1.33264	-1.80146	0.0716312	0.291404
Pspc1	12.1853	-2.15248	1.19637	-1.79917	0.071991	0.291404
Camk1d	30.3292	-1.50356	0.835513	-1.79956	0.0719296	0.291404
Ralgps1	2275.75	-2.04988	1.13855	-1.80044	0.0717916	0.291404
Erc2	12.7953	1.80626	1.00447	1.79822	0.0721416	0.291404
Sox6	62.7806	1.79453	0.996373	1.80106	0.0716932	0.291404
Phf14	506.478	1.97562	1.09759	1.79996	0.0718664	0.291404
Nrcam	39.7278	2.03689	1.12909	1.80402	0.0712285	0.291404
Hsp90ab1	45.6192	1.9087	1.06035	1.80006	0.0718511	0.291404
Zkscan1	244.345	-1.95203	1.09067	-1.78975	0.0734934	0.295947
Nrxn3	838.597	-1.71407	0.957964	-1.78928	0.0735695	0.295947
Gabarapl2	71.0712	-1.94548	1.09297	-1.77999	0.0750779	0.299446
Nsd1	37.1036	-1.68814	0.94775	-1.78121	0.0748789	0.299446
Ncam1	338.257	1.75273	0.984328	1.78064	0.0749718	0.299446
Ivns1abp	8.78297	-1.92095	1.07763	-1.78258	0.0746553	0.299446
Stard6	17.3886	2.44794	1.37587	1.7792	0.0752069	0.299446
Serpine2	29.8559	1.58072	0.889035	1.77802	0.0754007	0.299606
Mkl1	17.6562	-1.95367	1.10078	-1.7748	0.0759305	0.300618
Mir99ahg	11.8581	-1.92166	1.08287	-1.7746	0.0759635	0.300618
Ppp6r3	52.7187	1.61958	0.914522	1.77096	0.0765678	0.302396
Pcdh7	196.13	1.75464	0.991981	1.76883	0.0769224	0.302572
Cux1	40.4479	-1.95184	1.10314	-1.76934	0.0768365	0.302572
Zfp592	15.008	-2.44892	1.38821	-1.76409	0.077717	0.304318
Fermt2	330.903	2.28159	1.29325	1.76423	0.0776941	0.304318
Ubash3b	926.834	-2.35228	1.33395	-1.76339	0.0778342	0.304318
Dip2b	15.6557	-1.89085	1.07347	-1.76144	0.0781632	0.304993
Dscam	364.234	1.78215	1.01461	1.75648	0.0790062	0.306443
Ndrg2	23.9349	1.54415	0.878733	1.75724	0.0788765	0.306443
Slc25a17	8.84451	1.84803	1.05134	1.75779	0.0787838	0.306443
Lhfpl3	147.143	1.47228	0.839209	1.75436	0.0793686	0.307212
Dnah5	34.163	1.81341	1.03432	1.75323	0.079562	0.307212
4930441H08Rik	10.7459	2.45674	1.4018	1.75256	0.0796767	0.307212
Asah1	13.5217	-1.83298	1.04726	-1.75027	0.0800718	0.308126
Agbl3	13.171	-1.89597	1.08489	-1.74762	0.0805307	0.308675
Gdap1	52.3118	2.36511	1.35297	1.74808	0.0804504	0.308675
Ptbp2	713.424	-2.05651	1.1776	-1.74636	0.0807484	0.308902
Btaf1	14.7466	-2.10959	1.20965	-1.74397	0.0811647	0.309282
Agpat4	21.0247	-2.48244	1.42334	-1.74409	0.0811435	0.309282
Prkca	64.6062	-1.59707	0.917546	-1.74059	0.0817556	0.309719
Rnf13	9.61454	-1.80971	1.03962	-1.74074	0.0817287	0.309719
Cd180	100.75	-1.99176	1.14414	-1.74083	0.0817132	0.309719
Smarcd1	7.9686	-1.77583	1.02184	-1.73788	0.0822322	0.310319
LOC100041034	137.217	-2.20955	1.27106	-1.73835	0.0821498	0.310319
Polm	10.0414	2.5586	1.47334	1.73659	0.0824595	0.310576
Cdh18	8.06074	1.85835	1.07276	1.73232	0.0832173	0.312827
Ssr3	77.6715	2.04691	1.18306	1.73019	0.0835969	0.313649
Csde1	16.307	2.13578	1.23534	1.7289	0.0838278	0.313912
Rps2	16.4437	1.59404	0.922553	1.72785	0.0840146	0.314009
Tshz2	199.781	-1.96685	1.14084	-1.72403	0.0847029	0.315051
Sdccag8	10.5575	-1.88093	1.09217	-1.7222	0.0850339	0.315051
Ppp1cb	23.6236	2.21686	1.28799	1.72118	0.0852186	0.315051
Rpn1	19.105	1.90578	1.10741	1.72094	0.0852623	0.315051
Phgdh	10.0453	1.95641	1.13623	1.72183	0.0850997	0.315051
Spock2	37.3904	1.95628	1.13591	1.72222	0.0850298	0.315051
Zc3h11a	200.171	2.07522	1.20914	1.71628	0.0861104	0.317434
Wbp1	13.8138	2.24141	1.30647	1.71561	0.0862327	0.317434
Lama2	13.9381	-2.07682	1.21329	-1.71173	0.0869472	0.318263
Asap2	86.0538	1.91493	1.11851	1.71204	0.0868893	0.318263
Atp1b2	9.75863	1.8482	1.07912	1.7127	0.0867685	0.318263
Med15	65.7816	2.08863	1.22246	1.70854	0.0875368	0.319821
Rala	23.5735	2.03589	1.19321	1.70623	0.0879647	0.320185
Klf12	46.428	-1.82042	1.06661	-1.70674	0.0878708	0.320185
Gpm6a	82.7443	1.37437	0.80608	1.705	0.088194	0.320422
Chst15	101.003	2.06627	1.21318	1.70318	0.0885345	0.321061
Tia1	7.91882	-1.83407	1.07808	-1.70123	0.0888994	0.321786
Plcb1	28.1752	1.52312	0.896359	1.69923	0.0892759	0.322551
Ncoa1	9.50851	-2.08071	1.2262	-1.69687	0.0897207	0.323382
Tspan7	50.3679	1.36125	0.802504	1.69625	0.0898376	0.323382
Ap3m1	194.37	-1.84249	1.08902	-1.69188	0.0906684	0.325772
Entpd1	513.157	-1.96547	1.16819	-1.68248	0.0924755	0.326623
Ndfip2	190.135	-2.3168	1.3793	-1.67969	0.0930184	0.326623
Erbb2ip	149.442	-2.09286	1.24126	-1.68607	0.0917821	0.326623
Rffl	28.2222	-2.01208	1.19526	-1.68337	0.0923029	0.326623
Scamp2	7.71387	-2.01231	1.19481	-1.68421	0.0921416	0.326623
Pphln1	12.5974	-1.75589	1.04637	-1.67807	0.0933329	0.326623
Tbxas1	774.546	-1.8048	1.07543	-1.67821	0.0933055	0.326623
Wipf1	17.9857	-2.31544	1.37391	-1.6853	0.0919315	0.326623
Lrrc16a	29.1443	1.57784	0.941949	1.67508	0.0939189	0.326623
Tnik	11.8609	1.73554	1.02889	1.68682	0.0916381	0.326623
Tnfaip3	166.281	-1.75353	1.0446	-1.67866	0.0932184	0.326623
Hnrnpu	119.274	-2.00282	1.19039	-1.68249	0.0924735	0.326623
Atxn3	23.4999	2.3023	1.36725	1.68389	0.0922025	0.326623
Slc43a2	95.2045	2.24551	1.34007	1.67567	0.0938021	0.326623
Plcxd2	8.25637	2.48955	1.47781	1.68462	0.0920625	0.326623
Ikbkap	56.8589	-2.39207	1.42771	-1.67547	0.093843	0.326623
Zdhhc2	10.4945	2.19167	1.30316	1.68181	0.0926056	0.326623
Ltbp1	9.71021	1.79617	1.07224	1.67515	0.0939046	0.326623
Lrp1b	684.449	1.5419	0.92522	1.66652	0.0956095	0.328466
Epb41l2	106.758	-1.5044	0.901554	-1.66867	0.0951826	0.328466
Ica1	28.0395	2.07892	1.24675	1.66747	0.0954211	0.328466
4932438A13Rik	110.199	1.96802	1.18042	1.66722	0.0954704	0.328466
Ahcyl1	17.1334	-2.06001	1.23618	-1.66643	0.0956272	0.328466
Gcsh	9.24457	2.24517	1.34653	1.66738	0.0954397	0.328466
Pdk1	8.67609	-2.46252	1.4772	-1.66702	0.0955095	0.328466
Mmp16	146.342	-1.78183	1.07394	-1.65914	0.0970869	0.329655
Adk	8.29287	-1.59153	0.958034	-1.66124	0.0966644	0.329655
Wdr89	8.931	-1.59448	0.962194	-1.65713	0.097494	0.329655
Raly	205.671	-1.98982	1.19968	-1.65862	0.0971915	0.329655
Mdm4	19.2372	-1.68164	1.01156	-1.66242	0.0964296	0.329655
AU041133	278.158	1.7376	1.04715	1.65936	0.097044	0.329655
Adgrd1	10.82	1.51146	0.911911	1.65746	0.0974265	0.329655
Ppm1f	706.268	1.95771	1.18082	1.65792	0.0973331	0.329655
Tor4a	8.50303	-2.29531	1.38108	-1.66197	0.0965194	0.329655
Smurf1	51.6605	-2.15179	1.29933	-1.65607	0.0977081	0.329807
Kifap3	28.4482	2.03663	1.23046	1.65518	0.0978875	0.329842
Mdh1	11.9716	1.73046	1.04604	1.65429	0.0980684	0.329882
Dgkz	40.7796	-2.01045	1.21973	-1.64827	0.0992968	0.330246
Nt5dc1	14.8653	-2.33235	1.41692	-1.64607	0.0997484	0.330246
Eps15	8.86276	-1.93272	1.17369	-1.64671	0.0996185	0.330246
Tanc2	207.722	-1.6607	1.00968	-1.64478	0.100015	0.330246
St8sia1	33.3054	1.65403	1.00459	1.64647	0.0996666	0.330246
Shprh	270.569	1.84245	1.11911	1.64635	0.0996913	0.330246
Hdac4	7.92355	-2.21701	1.34609	-1.647	0.0995576	0.330246
Tdrd3	11.8184	1.8674	1.12989	1.65273	0.0983868	0.330246
A330023F24Rik	16.4785	-2.36398	1.43614	-1.64607	0.0997502	0.330246
Scg3	7.54534	1.99667	1.20901	1.65149	0.0986388	0.330246
Slc25a4	17.8647	1.56574	0.952013	1.64467	0.100039	0.330246
Usp49	89.5694	1.66724	1.01639	1.64036	0.10093	0.332627
Ncoa4	9.31014	-2.15021	1.31394	-1.63646	0.101743	0.334224
Arfgef1	30.9172	1.93536	1.1827	1.63639	0.101758	0.334224
Igsf21	564.983	1.73413	1.06064	1.63499	0.102052	0.334628
Msh4	7.39818	2.04509	1.25168	1.63389	0.102283	0.334822
Dgcr6	14.1773	2.34581	1.44361	1.62496	0.104171	0.340433
Map2k1	10.505	-2.04108	1.25842	-1.62194	0.104815	0.341964
Klf7	12.4378	-2.06713	1.2782	-1.61723	0.105829	0.344695
Ptpn4	144.605	-1.40653	0.872945	-1.61125	0.107126	0.346031
Cttnbp2	9.95974	1.67553	1.03861	1.61324	0.106692	0.346031
Cox6b1	12.7884	1.49236	0.926192	1.61129	0.107117	0.346031
Aldoc	18.6345	1.479	0.916514	1.61373	0.106587	0.346031
Tmem223	7.55234	2.03973	1.26593	1.61125	0.107126	0.346031
Fam133b	47.9805	-2.0058	1.24579	-1.61006	0.107385	0.346295
Ank3	42.2884	1.63125	1.01412	1.60854	0.107717	0.346793
Sptbn2	7.84207	1.74372	1.08596	1.60569	0.108343	0.348232
Mast4	12.2006	-1.62151	1.0115	-1.60307	0.108919	0.348934
Fnip2	239.032	-1.72517	1.07597	-1.60336	0.108855	0.348934
Kit	33.665	1.64065	1.02532	1.60013	0.10957	0.350214
Ephx4	23.4136	2.27294	1.42112	1.5994	0.109731	0.350214
Slc35f5	14.2971	-2.1871	1.36793	-1.59884	0.109857	0.350214
Atp5g3	12.3569	1.6036	1.00462	1.59623	0.110438	0.351493
Ubap2l	349.428	-1.96288	1.23125	-1.59422	0.110887	0.352347
Slc6a1	10.8286	1.55209	0.974324	1.59299	0.111163	0.352649
Pcdh9	493.224	-1.44032	0.908046	-1.58618	0.1127	0.355788
Lyrm4	13.8412	-1.35509	0.853794	-1.58714	0.112482	0.355788
Nrep	14.4743	2.26972	1.4307	1.58644	0.11264	0.355788
Sim1	13.9708	-2.27374	1.43628	-1.58308	0.113404	0.356751
Gm15800	11.9321	-1.70632	1.07785	-1.58308	0.113403	0.356751
Sdhaf2	58.596	1.81512	1.14705	1.58242	0.113553	0.356751
Cdc42	119.991	-1.68342	1.06471	-1.58111	0.113853	0.356764
Nptn	9.29371	-1.74495	1.10435	-1.58008	0.114089	0.356764
Rnf122	21.2082	2.30596	1.45947	1.58	0.114106	0.356764
Chl1	14.9191	1.54468	0.978446	1.57871	0.114403	0.357119
Usp12	8.7908	2.16825	1.37621	1.57552	0.115136	0.358833
Lrrc69	47.5177	-1.76268	1.12095	-1.57249	0.115838	0.360124
Ndufb9	16.2622	1.85714	1.18129	1.57214	0.115919	0.360124
Xkr4	17.7345	1.50934	0.960853	1.57084	0.11622	0.360487
Adcyap1r1	69.1999	1.73585	1.1059	1.56963	0.116501	0.360784
Camk2b	8.54304	-1.52807	0.975084	-1.56712	0.117086	0.362022
Numb	243.208	-1.67057	1.06696	-1.56574	0.11741	0.362449
Srek1	11.0331	2.16528	1.38679	1.56136	0.118438	0.365044
Mif4gd	15.5504	1.86528	1.19592	1.5597	0.118831	0.365678
Gtf2e1	511.134	-1.79041	1.14911	-1.55808	0.119215	0.36628
Fmnl2	62.2607	-1.56202	1.00536	-1.5537	0.120257	0.368683
Sgip1	19.0454	1.56592	1.00819	1.5532	0.120375	0.368683
Arhgap31	8.31781	-1.83524	1.18449	-1.54939	0.121289	0.369829
Ift172	33.5662	-1.3932	0.899503	-1.54886	0.121416	0.369829
Atrnl1	29.3852	-1.80761	1.16631	-1.54985	0.121179	0.369829
Brpf3	30.7821	1.86263	1.20349	1.54769	0.121697	0.369829
BC030336	8.85848	-2.23026	1.44073	-1.54801	0.12162	0.369829
Ptprd	43.7396	1.21091	0.783473	1.54557	0.12221	0.370234
Gtpbp4	13.3876	1.89111	1.22327	1.54594	0.122119	0.370234
Fam208a	27.5831	-1.70266	1.10548	-1.54021	0.123509	0.373591
Tec	62.9705	-1.86735	1.21386	-1.53835	0.123963	0.374385
Reps2	17.5612	1.41972	0.925214	1.53448	0.124912	0.374929
Psmc3	40.9433	2.1852	1.42357	1.53502	0.124779	0.374929
Atp2b1	33.8622	-1.76351	1.14857	-1.53539	0.124688	0.374929
Map3k10	9.53322	2.27791	1.48255	1.53648	0.12442	0.374929
Ddx6	17.1818	-1.67535	1.09416	-1.53118	0.125725	0.376788
Sema5b	40.4139	1.32563	0.867421	1.52824	0.126452	0.37733
Gapvd1	11.3473	1.54773	1.01191	1.5295	0.126139	0.37733
Zfp746	22.4611	2.07996	1.36165	1.52753	0.12663	0.37733
Ptpru	11.1374	2.11699	1.38607	1.52733	0.126679	0.37733
Il1rapl1	175.07	1.31894	0.867392	1.52058	0.128366	0.38119
Tpst2	211.389	-1.76488	1.16052	-1.52077	0.128319	0.38119
Sema3d	236.791	-1.63928	1.08249	-1.51437	0.129933	0.384746
Tmem150c	28.7431	1.963	1.29634	1.51427	0.129958	0.384746
Lrfn5	99.3791	1.63298	1.07935	1.51293	0.130298	0.38517
Cadm4	15.7465	1.73567	1.14932	1.51017	0.130999	0.386071
Terf2	11.8216	1.44231	0.954619	1.51087	0.130821	0.386071
Ambra1	222.375	-1.58416	1.05138	-1.50675	0.131875	0.387483
Pde4a	15.5326	1.85159	1.2283	1.50743	0.131699	0.387483
Pigs	32.4181	1.64423	1.09286	1.50453	0.132446	0.388388
Desi1	9.94872	2.04692	1.36098	1.504	0.132581	0.388388
Mettl7a3	11.3877	-1.86915	1.24498	-1.50135	0.133265	0.389758
Kdm2a	44.6048	-1.60267	1.06799	-1.50064	0.133449	0.389758
Frmd4a	11.9522	-1.45839	0.973046	-1.49879	0.133929	0.390575
Arfgap1	19.9687	-1.85757	1.24337	-1.49398	0.135181	0.392713
Uty	24.1188	-1.72187	1.1522	-1.49442	0.135065	0.392713
D430041D05Rik	16.4795	1.55626	1.04192	1.49366	0.135266	0.392713
Cttnbp2nl	7.89304	-1.61757	1.08435	-1.49174	0.135767	0.393582
Tug1	595.211	-1.30938	0.879013	-1.4896	0.13633	0.394224
Dctn6	16.0392	-2.10453	1.41304	-1.48936	0.136392	0.394224
Shroom4	246.982	1.57696	1.06272	1.4839	0.137836	0.397495
Ptpre	115.721	1.51727	1.02274	1.48354	0.137931	0.397495
Lrrtm4	46.8763	1.37013	0.924203	1.4825	0.138208	0.397704
Dph6	34.0377	-2.00873	1.36018	-1.47681	0.139726	0.400219
Trit1	75.8966	-1.52078	1.02965	-1.47699	0.13968	0.400219
Nme1	64.2577	1.50563	1.01996	1.47615	0.139902	0.400219
Galnt4	36.4813	-2.15979	1.46103	-1.47826	0.139338	0.400219
Phldb1	44.9202	1.78677	1.21338	1.47256	0.140871	0.4024
Abtb2	43.2367	1.6423	1.11592	1.4717	0.141102	0.402471
Lsm14a	59.9974	-1.84674	1.25665	-1.46958	0.141676	0.403519
Stip1	106.071	1.88069	1.28133	1.46777	0.142167	0.403736
Dstyk	9.81596	1.88127	1.28138	1.46816	0.142061	0.403736
Zfp868	337.913	-1.52465	1.04143	-1.46401	0.143193	0.405004
Arid1b	17.8933	-1.4038	0.958984	-1.46385	0.143236	0.405004
Ttc5	78.1843	1.59665	1.09052	1.46412	0.143162	0.405004
Rab2a	215.403	-1.60102	1.09683	-1.45968	0.144379	0.40504
Tmsb4x	33.7662	-1.43417	0.982969	-1.45902	0.14456	0.40504
Nsf	10.4218	1.52048	1.04279	1.45809	0.144817	0.40504
Cacna1d	146.991	1.5262	1.04534	1.46	0.144289	0.40504
Cmtm6	18.6764	-1.30405	0.894562	-1.45775	0.144909	0.40504
Ralbp1	753.686	-1.8268	1.25109	-1.46016	0.144245	0.40504
Gm2506	10.2509	2.06702	1.417	1.45872	0.144641	0.40504
Xpot	87.7186	2.01977	1.38076	1.4628	0.143522	0.40504
Ppp1r7	25.2651	-2.00418	1.37612	-1.4564	0.145283	0.405504
Sergef	14.7228	-1.90999	1.31369	-1.45391	0.145971	0.406261
Ide	12.941	-1.36402	0.937825	-1.45445	0.14582	0.406261
Nup93	12.4198	-1.48449	1.02265	-1.4516	0.146612	0.406875
Slc1a2	244.959	1.54804	1.06674	1.45119	0.146726	0.406875
Sh2b2	9.02887	-2.10579	1.4514	-1.45087	0.146817	0.406875
Pik3cb	110.044	1.78835	1.23373	1.44954	0.147186	0.407319
Slco5a1	21.807	-2.05768	1.42228	-1.44675	0.147968	0.408903
Atm	16.1808	-1.88783	1.30747	-1.44388	0.148772	0.410544
Negr1	455.299	1.65054	1.145	1.44152	0.149437	0.411796
Btrc	149.768	-1.66557	1.1574	-1.43907	0.150131	0.411955
Dock4	277.79	-1.53632	1.06868	-1.43759	0.150551	0.411955
3110082I17Rik	17.1054	-1.43245	0.996075	-1.4381	0.150406	0.411955
Adcy5	171.116	-1.8687	1.2974	-1.44034	0.149771	0.411955
Tpt1	53.9097	-1.63304	1.13489	-1.43894	0.150168	0.411955
Acap3	7.51639	1.52535	1.06349	1.43428	0.151492	0.413951
Gm20754	57.8969	1.36276	0.950693	1.43344	0.151732	0.414027
Syt1	8.48563	1.4167	0.989896	1.43116	0.152385	0.415228
Adamts10	148.684	1.79547	1.25826	1.42695	0.153595	0.417942
Pcbp3	14.3819	-1.83258	1.28604	-1.42498	0.154162	0.418813
Ano4	39.5265	1.61768	1.1359	1.42415	0.154404	0.418813
Zswim6	191.292	-1.5435	1.08478	-1.42287	0.154774	0.418813
Fam124a	41.7931	-1.969	1.38374	-1.42295	0.154751	0.418813
Eml1	29.6105	1.47425	1.03667	1.42211	0.154995	0.418831
Hnrnpl	41.3973	-1.42924	1.00608	-1.42061	0.155431	0.419428
Mir3098	151.731	1.24866	0.881409	1.41666	0.156582	0.420905
Ctnnd1	119.741	1.7296	1.22097	1.41658	0.156607	0.420905
Csf3r	238.405	-2.02972	1.4329	-1.41651	0.156626	0.420905
Cenpo	10.6517	-2.00904	1.4215	-1.41332	0.157561	0.422837
Brca1	8.32063	1.50608	1.06635	1.41236	0.157843	0.423011
Gm7457	31.1921	1.58032	1.12238	1.40801	0.15913	0.42479
Sik3	29.9084	1.41723	1.00663	1.4079	0.15916	0.42479
Pkn1	17.695	-2.06636	1.46769	-1.4079	0.15916	0.42479
Atp5j	7.99608	1.43213	1.01813	1.40663	0.159538	0.425216
Taf1	11.4281	-1.63881	1.16757	-1.4036	0.160437	0.427029
Macrod1	63.7992	-1.22379	0.874286	-1.39976	0.161586	0.429502
Magi1	463.133	-1.28234	0.917038	-1.39835	0.162007	0.429769
Opcml	181.072	1.23546	0.883766	1.39795	0.162127	0.429769
Hnrnpul1	73.754	-1.65268	1.18363	-1.39628	0.162629	0.430344
Slc1a3	60.0578	1.62958	1.16752	1.39576	0.162785	0.430344
Celf1	26.6946	1.40763	1.00955	1.39431	0.163224	0.430921
Ccl25	9.31718	-1.56171	1.1209	-1.39326	0.163541	0.431172
Cltc	96.8849	-1.52614	1.10017	-1.38719	0.165384	0.432181
Actb	179.207	-1.4786	1.06523	-1.38806	0.165119	0.432181
Ang	8.72935	-1.33361	0.96138	-1.38718	0.165386	0.432181
Ttbk2	12.6414	1.41022	1.01682	1.3869	0.165474	0.432181
Igf1r	201.072	1.62709	1.17039	1.39022	0.164462	0.432181
A930011G23Rik	43.7936	1.54209	1.11063	1.38849	0.164989	0.432181
Mtss1l	10.5538	1.92365	1.38692	1.38699	0.165443	0.432181
Psmd11	14.6647	-1.47546	1.06639	-1.3836	0.166481	0.43365
Actg1	146.572	-1.41538	1.02274	-1.38391	0.166387	0.43365
Wdr70	9.77102	-1.32328	0.958278	-1.3809	0.167311	0.435231
Snx6	13.9635	-1.53908	1.11561	-1.37959	0.167712	0.435694
Clip1	16.7561	-1.35239	0.980986	-1.3786	0.168017	0.435906
Grid1	132.914	-1.4072	1.02289	-1.37571	0.168913	0.437405
Zfp64	44.2665	-1.96319	1.42748	-1.37528	0.169043	0.437405
Ptprt	485.366	1.5075	1.09681	1.37444	0.169304	0.437499
Snap25	8.73404	1.55289	1.1318	1.37205	0.170047	0.438388
Rbm25	86.0693	1.56831	1.14317	1.37189	0.170097	0.438388
Mir3473a	335.534	-1.47225	1.07723	-1.36669	0.171722	0.43967
Chd9	31.7126	-1.18365	0.865674	-1.36731	0.171528	0.43967
Sh3rf1	19.0442	1.15277	0.843305	1.36697	0.171634	0.43967
Ywhab	10.3614	1.64164	1.19903	1.36914	0.170955	0.43967
Atp2b4	9.46751	1.88055	1.37434	1.36833	0.171209	0.43967
Rbms3	16.0438	-1.50676	1.10476	-1.36388	0.172606	0.440433
Muc13	16.5108	-1.70915	1.25407	-1.36287	0.172922	0.440433
Ctsb	15.5044	-1.37359	1.00777	-1.363	0.172884	0.440433
Rspry1	40.1654	1.45413	1.06529	1.365	0.172252	0.440433
Ncf2	11.3253	-1.74123	1.28066	-1.35964	0.173945	0.442421
Sp110	166.937	-1.49004	1.09645	-1.35897	0.174156	0.442421
Acp1	17.4666	1.5205	1.12139	1.3559	0.17513	0.444316
Hnrnpd	201.905	1.69259	1.24897	1.35519	0.175358	0.444317
Arl15	3732.65	1.40318	1.03733	1.35268	0.176157	0.444637
Gm10790	98.212	-1.62906	1.20421	-1.35281	0.176117	0.444637
Pea15a	10.1435	1.3041	0.964113	1.35265	0.176168	0.444637
Gtf2a1	20.2196	1.49644	1.11088	1.34708	0.177956	0.448567
Col4a5	9.83867	1.69711	1.26264	1.34409	0.178918	0.449506
Uso1	74.6532	1.43521	1.06699	1.3451	0.178592	0.449506
Rpl10	8.64112	-1.26356	0.940303	-1.34378	0.179019	0.449506
Hsdl2	181.79	1.81554	1.35214	1.34271	0.179365	0.449796
Irf2bp2	551.601	-1.54643	1.15696	-1.33663	0.181342	0.454169
Clybl	443.776	1.44667	1.08339	1.33531	0.181774	0.454402
Ptcd2	86.3877	1.67409	1.25407	1.33493	0.1819	0.454402
BC035044	8.57733	-1.61916	1.21585	-1.33171	0.182957	0.455483
Ppp6r2	98.4876	1.40129	1.05243	1.33149	0.183028	0.455483
BC049352	29.8848	-1.82336	1.36943	-1.33147	0.183034	0.455483
Cnksr2	7.99722	1.5332	1.1528	1.32998	0.183526	0.456126
Atp6ap1	14.6893	-1.45631	1.09913	-1.32497	0.185182	0.459656
Etl4	8.67321	-1.42512	1.07724	-1.32293	0.185858	0.459974
E2f5	9.59989	1.80641	1.36509	1.32329	0.18574	0.459974
Ganc	11.8219	1.2868	0.973036	1.32245	0.186017	0.459974
9330111N05Rik	102.08	-1.32881	1.00633	-1.32044	0.186687	0.460462
Ppp2r4	117.055	1.63783	1.24031	1.3205	0.186668	0.460462
Atf7ip	7.83777	1.77447	1.34642	1.31792	0.187532	0.461962
Ptpro	135.269	-1.41539	1.07698	-1.31422	0.188773	0.464433
Man1a2	86.7502	1.45458	1.11014	1.31026	0.190107	0.467127
Abcc5	28.7693	-1.67649	1.28084	-1.30891	0.190566	0.467666
Map7	63.0542	1.46348	1.12058	1.306	0.191552	0.469495
Ccnt2	541.606	-1.47264	1.12968	-1.30359	0.192374	0.470917
Slc27a6	10.9372	-1.93014	1.48388	-1.30074	0.193349	0.472711
Fggy	282.761	1.54211	1.18654	1.29967	0.193715	0.473015
Apoe	210.644	1.08758	0.837871	1.29803	0.194277	0.473201
Dcc	27.1716	1.18022	0.909191	1.2981	0.194254	0.473201
Kif13b	811.566	1.48292	1.14567	1.29437	0.195537	0.475676
Ppfia2	96.6678	1.22137	0.946042	1.29103	0.196694	0.476709
Syn3	8.97538	1.34684	1.04211	1.29241	0.196214	0.476709
Ephb1	25.7993	-1.46012	1.13095	-1.29106	0.196682	0.476709
Abcd3	51.4831	-1.38008	1.07121	-1.28835	0.197626	0.477779
Syncrip	3093.13	1.34868	1.04634	1.28894	0.197419	0.477779
Nbea	14.2446	1.19802	0.933666	1.28314	0.199444	0.481577
5330417C22Rik	94.6575	1.42619	1.11315	1.28122	0.200118	0.482608
Adap1	10.2215	1.66649	1.30288	1.27908	0.200869	0.48382
Trp53inp2	482.814	-1.52243	1.19118	-1.27808	0.20122	0.484069
Agap1	34.2122	-1.15842	0.906911	-1.27732	0.201488	0.484116
Dhx30	11.6509	1.6941	1.33115	1.27266	0.20314	0.487486
Hsph1	24.7198	1.50286	1.18273	1.27066	0.203849	0.48771
Nfasc	191.031	1.44047	1.13383	1.27045	0.203924	0.48771
Cep170	146.77	-1.65647	1.30402	-1.27029	0.203983	0.48771
Smchd1	39.517	-1.5338	1.21098	-1.26657	0.205307	0.488975
Aff2	12.3333	-1.08788	0.858494	-1.26719	0.205087	0.488975
Ppp1r12a	573.704	1.3983	1.10404	1.26653	0.205322	0.488975
Kcnn2	128.566	1.28295	1.01339	1.26599	0.205515	0.488975
Mettl8	124.606	1.54327	1.22041	1.26455	0.206032	0.489609
Map3k9	11.7823	1.73027	1.36988	1.26308	0.20656	0.490266
Lrrc58	18.617	-1.22456	0.971371	-1.26065	0.207435	0.491745
Mgat5	193.432	-1.31852	1.04867	-1.25732	0.208637	0.491774
Qk	107.41	-1.3261	1.05404	-1.2581	0.208354	0.491774
Tmcc1	208.865	1.36355	1.0842	1.25766	0.208516	0.491774
Ptprj	60.6382	-1.28217	1.02049	-1.25643	0.20896	0.491774
Ube2v1	13.4004	1.56485	1.245	1.25691	0.208786	0.491774
Rcbtb1	123.474	-1.55499	1.23442	-1.25969	0.20778	0.491774
Iqgap2	19.062	1.4657	1.16892	1.25389	0.209881	0.492753
Ssr1	9.51467	1.69931	1.35505	1.25405	0.209822	0.492753
1600020E01Rik	36.0957	-1.25163	1.00132	-1.24998	0.211306	0.495194
Fam178b	15.6426	1.32796	1.06267	1.24965	0.211428	0.495194
Tnpo1	47.7932	1.21749	0.97714	1.24597	0.212775	0.497751
Nfia	682.726	1.17232	0.942088	1.24439	0.213357	0.497918
Rplp2-ps1	7.48302	-1.25193	1.00555	-1.24503	0.213121	0.497918
Atp5a1	17.0562	1.23775	0.995506	1.24334	0.213743	0.498201
Snx25	18.9419	1.63079	1.31392	1.24116	0.214547	0.498201
Olig1	25.1815	1.19831	0.965818	1.24072	0.214711	0.498201
Sypl	9.99044	1.49562	1.20533	1.24084	0.214666	0.498201
Zfp808	14.5409	-1.59179	1.28309	-1.2406	0.214755	0.498201
Cpt1a	14.8531	-1.59221	1.28498	-1.23909	0.215312	0.4989
Baz1b	13.7496	-1.28278	1.03932	-1.23425	0.21711	0.501231
Uggt1	13.6194	-1.27906	1.03799	-1.23224	0.21786	0.501231
Nedd4l	65.9206	1.47406	1.19504	1.23348	0.217396	0.501231
Pdxdc1	36.6052	1.34841	1.09413	1.23241	0.217796	0.501231
6820431F20Rik	9.16939	1.19711	0.971417	1.23234	0.217824	0.501231
Cdc42ep4	70.1647	1.77971	1.44074	1.23528	0.216726	0.501231
Ccdc162	1393.46	-1.30575	1.06094	-1.23075	0.218415	0.501917
Lrrc8d	398.943	-1.1894	0.969201	-1.2272	0.219749	0.503862
Ppp2r3a	130.859	1.3384	1.09069	1.22712	0.219778	0.503862
Zfp704	99.0122	-1.58518	1.29295	-1.22602	0.220193	0.504221
Gabrb3	21.4697	1.3307	1.08906	1.22188	0.221754	0.5072
Smyd3	125.869	-1.4068	1.15414	-1.21892	0.222875	0.507876
Tmlhe	13.4045	1.35441	1.10993	1.22027	0.222363	0.507876
Ugcg	28.0428	-1.6433	1.34879	-1.21835	0.223091	0.507876
Cd86	12.0279	-1.76863	1.45165	-1.21836	0.223087	0.507876
Evi5	10.8971	1.60788	1.32204	1.21622	0.223902	0.50913
Sh3gl3	8.85143	1.78555	1.4705	1.21424	0.224655	0.510246
Glmn	10.7642	1.80829	1.49152	1.21237	0.225369	0.511274
Ern1	9.86113	-1.47374	1.21637	-1.21158	0.225672	0.511366
Wdr7	84.6359	-1.41224	1.16999	-1.20705	0.227413	0.511808
Cd47	137.029	1.25838	1.04074	1.20912	0.226616	0.511808
Reep1	8.83728	-1.10731	0.917116	-1.20738	0.227285	0.511808
Megf11	161.201	1.38315	1.14596	1.20698	0.227441	0.511808
Zbtb34	7.42325	1.48501	1.22864	1.20866	0.226795	0.511808
Trib2	9.72444	1.60447	1.32571	1.21028	0.226172	0.511808
Vgll4	32.5749	1.45072	1.20761	1.20131	0.22963	0.516137
Pard3b	17.228	-1.17155	0.979218	-1.19641	0.231537	0.518841
Itpr2	39.9228	1.052	0.879434	1.19623	0.231608	0.518841
Specc1l	10.7148	-1.43059	1.19598	-1.19617	0.23163	0.518841
Kcnk10	13.9128	-1.44354	1.20821	-1.19478	0.232174	0.519463
Magi2	259.687	-1.13008	0.94645	-1.19402	0.23247	0.519502
Zfp862-ps	12.9058	-1.05752	0.886196	-1.19332	0.232743	0.519502
Foxj3	8.69521	1.45504	1.21996	1.19269	0.232991	0.519502
9530036O11Rik	33.4615	1.19353	1.0014	1.19186	0.233316	0.519633
Sh3rf3	9.56689	1.28819	1.0844	1.18793	0.234862	0.522481
Snx24	47.2969	-1.06621	0.90219	-1.1818	0.237286	0.523448
Prpf6	56.8701	-1.17285	0.989143	-1.18572	0.235733	0.523448
AU040320	167.298	-1.17358	0.992873	-1.182	0.237205	0.523448
Dennd1a	391.461	1.15554	0.977614	1.182	0.237207	0.523448
Epha4	9.73496	-1.64751	1.39533	-1.18073	0.237711	0.523448
Map2	18.5927	1.22561	1.03675	1.18217	0.23714	0.523448
Snrk	57.0588	-1.38881	1.17406	-1.18292	0.236841	0.523448
Ap2m1	12.2361	1.19627	1.01305	1.18086	0.237659	0.523448
Brwd3	32.0423	-1.61508	1.36534	-1.18291	0.236843	0.523448
Pax6os1	13.4123	-1.10798	0.938928	-1.18005	0.237981	0.523452
Snd1	102.453	-1.14922	0.975344	-1.17827	0.238689	0.524417
Ubc	86.3501	-0.935987	0.79666	-1.17489	0.240039	0.526437
Dusp16	12.316	-1.61436	1.37516	-1.17394	0.240418	0.526437
Smarcad1	51.1728	-1.62974	1.38804	-1.17413	0.240343	0.526437
1700123O12Rik	49.4659	-1.2936	1.10329	-1.17249	0.241001	0.527123
2610020C07Rik	7.51116	1.67501	1.43513	1.16715	0.24315	0.531227
Lima1	10.921	-1.17945	1.0115	-1.16604	0.243598	0.531326
Map4	455.203	-1.24711	1.07443	-1.16071	0.245759	0.531326
Sbf2	21.0707	-1.27282	1.09759	-1.15965	0.246191	0.531326
Gm21949	78.7876	1.1332	0.976066	1.16099	0.245645	0.531326
Slc10a7	54.2409	-1.40223	1.20299	-1.16562	0.243769	0.531326
Rps4x	7.58521	-1.1306	0.972843	-1.16216	0.245171	0.531326
Sncaip	40.7665	1.24819	1.0725	1.16381	0.244501	0.531326
Dnajc24	203.661	1.51942	1.30619	1.16324	0.244731	0.531326
2610005L07Rik	11.2737	1.19218	1.02782	1.15992	0.246082	0.531326
Fzr1	7.44932	1.66888	1.43693	1.16142	0.245472	0.531326
Eif5b	18.2186	1.39234	1.19822	1.16201	0.245232	0.531326
Ptdss1	9.32391	1.31792	1.13771	1.1584	0.246701	0.531647
Ptn	83.9957	1.31464	1.13532	1.15795	0.246885	0.531647
Col23a1	7.63375	-1.42037	1.22886	-1.15584	0.247746	0.531973
Camk4	7.43568	1.19873	1.03706	1.15588	0.247729	0.531973
Rev3l	96.8843	1.42648	1.23443	1.15558	0.247854	0.531973
Pde8a	71.0618	1.40686	1.21835	1.15472	0.248205	0.532141
Bbs9	16.2622	-0.993288	0.862943	-1.15105	0.249713	0.533673
Mkl2	17.6667	1.65218	1.43546	1.15098	0.24974	0.533673
Prim2	153.577	1.15273	1.00087	1.15172	0.249434	0.533673
Chn2	1218.82	-1.22781	1.06737	-1.15031	0.250015	0.533676
Mmp15	10.1315	-1.21427	1.05724	-1.14853	0.25075	0.53466
Mir3470a	23.8523	1.1515	1.00418	1.14671	0.251502	0.534916
Sema6d	19.4472	-0.936185	0.816558	-1.1465	0.251588	0.534916
Dock9	55.303	1.04933	0.915446	1.14625	0.251693	0.534916
Cenph	10.3095	-1.04076	0.908554	-1.14551	0.251997	0.53498
Cacnb2	17.8962	-1.12782	0.985139	-1.14483	0.25228	0.534997
Pink1	61.2674	-1.27199	1.11417	-1.14165	0.253601	0.537216
Spry4	123.04	-1.31724	1.15552	-1.13996	0.254304	0.538121
Aars2	78.3038	1.51603	1.3332	1.13714	0.25548	0.540022
Gpc6	21.2639	-1.03654	0.913413	-1.1348	0.256461	0.54145
Asph	64.6754	1.31679	1.1623	1.13292	0.25725	0.54145
Myo1e	9.28386	1.68939	1.49124	1.13288	0.257265	0.54145
Etv4	17.1455	-1.56296	1.3783	-1.13398	0.256804	0.54145
Cog5	9.5353	-1.02336	0.904519	-1.13138	0.257893	0.542012
Lars	15.0547	1.2585	1.11281	1.13092	0.258088	0.542012
Ddx39	80.4814	1.44182	1.27574	1.13018	0.258399	0.542083
Gm16432	115.269	-1.50037	1.3332	-1.12539	0.260424	0.544573
Ppp1r21	7.90283	1.14833	1.01941	1.12647	0.259966	0.544573
Slc1a1	126.317	-1.18049	1.04892	-1.12543	0.260405	0.544573
Hnrnpk	9.31647	-1.18646	1.05505	-1.12455	0.260778	0.54473
Rc3h2	317.62	1.28856	1.14778	1.12265	0.261586	0.545834
Tex14	11.043	-1.05169	0.937974	-1.12124	0.262187	0.546027
Ostm1	16.2552	-1.22964	1.0968	-1.12112	0.262238	0.546027
Itgbl1	9.92499	1.07022	0.956427	1.11897	0.263151	0.547343
Adarb2	177.462	-0.902872	0.808431	-1.11682	0.264071	0.548672
Clic5	98.986	-1.41034	1.26548	-1.11447	0.265079	0.55018
Morn1	222.343	-1.36994	1.23103	-1.11284	0.265778	0.551045
Zfp385a	178.612	-1.2111	1.08946	-1.11166	0.266285	0.551509
Plpp1	8.59672	1.56697	1.4105	1.11093	0.266597	0.55157
Shq1	8.95649	-1.49933	1.35086	-1.1099	0.267041	0.551903
Gpld1	18.6508	1.16873	1.05365	1.10922	0.267336	0.551928
Slc24a2	12.6662	-1.09718	0.991451	-1.10664	0.26845	0.552474
Atp6v0e2	17.6468	1.43804	1.29886	1.10715	0.268227	0.552474
Ccdc64	103.96	1.59502	1.44003	1.10764	0.268019	0.552474
Adgra3	21.0471	-1.54902	1.40428	-1.10308	0.269994	0.554482
Carm1	70.8227	-1.20462	1.09143	-1.10371	0.269718	0.554482
Scarb2	46.2138	-1.10525	1.00485	-1.09992	0.271368	0.555013
Fam168b	40.7997	-1.49044	1.35409	-1.10069	0.27103	0.555013
Zbtb20	587.513	1.24185	1.12783	1.10109	0.270855	0.555013
Cct8	8.65723	-1.21622	1.1061	-1.09955	0.271528	0.555013
Wars2	48.7018	1.42266	1.29425	1.09921	0.271675	0.555013
Fstl5	18.2471	1.00656	0.917117	1.09753	0.27241	0.555218
Arhgap32	8.94659	1.30528	1.18881	1.09797	0.272217	0.555218
Chd7	98.6333	1.44116	1.3137	1.09703	0.272629	0.555218
Gm13152	12.397	-1.151	1.05076	-1.09539	0.273345	0.555768
Ube2v2	9.2947	-1.37539	1.25594	-1.09511	0.273469	0.555768
Pde1c	9.57706	-1.1294	1.03287	-1.09346	0.274193	0.556505
Dgkg	10.3507	-1.4545	1.33077	-1.09298	0.274402	0.556505
Osbpl10	47.7707	1.14135	1.04618	1.09097	0.275288	0.557723
Dip2c	67.1664	0.973483	0.894423	1.08839	0.276422	0.558428
AA415398	28.0637	1.37585	1.26621	1.08659	0.277218	0.558428
Hdlbp	8.63012	1.45695	1.34123	1.08628	0.277353	0.558428
Kif1a	15.1274	1.08706	0.998606	1.08858	0.276339	0.558428
Ednrb	30.4925	1.42098	1.30758	1.08673	0.277158	0.558428
Dopey1	9.80691	-1.61502	1.4849	-1.08763	0.276757	0.558428
Pik3r3	90.8179	1.26383	1.16452	1.08528	0.277796	0.558743
Ppp1r37	26.2855	-1.51908	1.4019	-1.08358	0.278551	0.559263
Ntrk2	19.1653	1.06682	0.984692	1.08341	0.278628	0.559263
Pcdh15	571.376	-1.11843	1.03321	-1.08248	0.279039	0.559512
Grid2	76.6897	0.969641	0.899915	1.07748	0.281266	0.56282
Mtfr2	12.4066	1.4734	1.3668	1.07799	0.281036	0.56282
Faxc	174.998	1.42817	1.32953	1.07419	0.282736	0.564026
Tecr	137.749	-1.31481	1.22367	-1.07448	0.282607	0.564026
Zfp385b	33.4035	1.40937	1.31105	1.07499	0.282377	0.564026
Sulf2	12.4423	1.07868	1.00554	1.07273	0.283391	0.564755
Ube2e2	9.85187	-1.12406	1.04914	-1.07141	0.283983	0.565359
Glipr2	15.2273	1.10428	1.03396	1.06801	0.285515	0.567829
Osbpl11	67.6977	-1.40634	1.32053	-1.06498	0.286887	0.569238
Cdk2ap1	12.1647	-1.32758	1.24764	-1.06407	0.287298	0.569238
Camkmt	21.6114	-1.21744	1.14436	-1.06386	0.287391	0.569238
Foxp1	95.2598	-1.15391	1.08397	-1.06452	0.287094	0.569238
Mast2	28.3929	1.09885	1.03385	1.06288	0.287837	0.569544
Bcas3	283.181	1.22586	1.1544	1.0619	0.288281	0.569845
Cd81	11.3993	-1.22223	1.15314	-1.05991	0.289186	0.571054
Ranbp9	8.21427	1.18361	1.11838	1.05832	0.289908	0.571902
Clasp1	1381.24	-1.13953	1.08098	-1.05416	0.29181	0.575071
1700007B14Rik	8.7528	0.961614	0.91462	1.05138	0.293084	0.576999
Cntln	8.99104	-1.25722	1.19856	-1.04894	0.294204	0.578621
Fam189a1	12.3675	-1.04905	1.00252	-1.04641	0.295371	0.579108
Malrd1	12.4706	-0.950359	0.907633	-1.04707	0.295065	0.579108
Rgs20	15.3116	-0.972911	0.929469	-1.04674	0.29522	0.579108
Ppp2r5c	7.54294	1.13763	1.08778	1.04583	0.295639	0.579108
Smarcc1	13.4604	1.0071	0.964189	1.0445	0.296253	0.579729
Dock2	7.80642	-1.1268	1.08008	-1.04326	0.29683	0.580275
Kcnd2	25.3821	1.0171	0.976142	1.04196	0.297431	0.58045
Dnm3	128.85	1.09367	1.05045	1.04114	0.297812	0.58045
Trrap	138.036	-1.12071	1.07623	-1.04133	0.297723	0.58045
Dbndd1	62.4499	-1.08221	1.04015	-1.04044	0.298137	0.580505
Neto1	99.3858	1.2961	1.24738	1.03905	0.298781	0.581178
Spon1	12.2442	0.914311	0.881246	1.03752	0.299493	0.581362
Nars	153.161	1.22108	1.17656	1.03784	0.299344	0.581362
Rab8a	89.6264	1.27572	1.23029	1.03693	0.299769	0.581362
Psenen	8.53594	-1.09	1.05391	-1.03424	0.301026	0.583012
Ocrl	20.4719	1.39358	1.34799	1.03383	0.301218	0.583012
Gng2	9.60347	-1.21151	1.1734	-1.03248	0.301848	0.583652
Nckap5l	96.9862	-0.956107	0.92738	-1.03098	0.302552	0.584018
Cdk12	77.9793	-1.06163	1.02991	-1.0308	0.302636	0.584018
Clk4	152.986	-1.20318	1.17026	-1.02813	0.303889	0.585468
Gatm	28.8967	-1.07683	1.04758	-1.02792	0.303987	0.585468
Pafah1b1	47.4128	-1.05188	1.02707	-1.02416	0.305761	0.587351
Adgrl3	362.865	-1.02183	0.997011	-1.02489	0.305413	0.587351
Mien1	13.4526	-1.23512	1.20625	-1.02393	0.305868	0.587351
Cdh13	136.168	-0.957654	0.937083	-1.02195	0.306803	0.587769
Vcan	101.751	1.17944	1.15358	1.02242	0.306581	0.587769
Ep300	25.9448	-1.47842	1.44722	-1.02156	0.30699	0.587769
Ckb	16.1777	0.868267	0.853258	1.01759	0.308873	0.590216
Zzz3	36.4163	1.2131	1.19173	1.01794	0.308708	0.590216
Maml2	227.34	-0.898342	0.884495	-1.01566	0.309794	0.590242
Pid1	49.5765	-1.13969	1.122	-1.01577	0.309741	0.590242
Crmp1	40.2567	1.36218	1.34075	1.01598	0.309638	0.590242
Lrba	13.6537	1.13738	1.12151	1.01415	0.310512	0.590457
2510009E07Rik	33.6653	-1.11454	1.09892	-1.01422	0.310479	0.590457
Gpc5	58.4378	0.761522	0.754501	1.0093	0.312828	0.592887
Map3k5	34.0133	-1.25611	1.24498	-1.00894	0.313006	0.592887
Frmd6	45.1821	-1.21315	1.20224	-1.00908	0.312937	0.592887
Lmbr1	40.588	-1.27718	1.26528	-1.00941	0.31278	0.592887
Cux2	13.5853	-0.969786	0.961866	-1.00823	0.313342	0.592949
Inpp5d	7.88184	-1.12386	1.11729	-1.00588	0.314473	0.593936
Hiatl1	15.1509	1.28937	1.28149	1.00615	0.314345	0.593936
Gpr37l1	107.819	1.04233	1.03878	1.00342	0.31566	0.595602
Rhbdl3	15.6007	-1.47783	1.47394	-1.00264	0.316037	0.595737
Kdm6a	10.7554	-1.49817	1.49714	-1.00069	0.316979	0.596936
Kif16b	14.0099	1.39308	1.39409	0.999273	0.317663	0.597647
Cox4i1	10.2627	1.09537	1.09703	0.998486	0.318044	0.597787
Auh	40.5979	-1.31918	1.32272	-0.997327	0.318606	0.598268
Vav1	14.8684	-1.25259	1.26	-0.994114	0.320167	0.600622
Sgce	69.835	1.22579	1.23528	0.992318	0.321043	0.601685
Zfpm2	13.8734	0.954803	0.963461	0.991014	0.321679	0.602299
Stk24	125.134	-1.12006	1.13189	-0.989551	0.322394	0.602742
Zfp740	84.6152	-1.32751	1.34192	-0.989265	0.322533	0.602742
Cntn6	179.798	1.00142	1.01475	0.986864	0.323709	0.603273
Syn2	17.7092	0.875381	0.88638	0.987591	0.323353	0.603273
Taf5l	7.64886	1.1362	1.15142	0.986782	0.32375	0.603273
Tmco3	8.34376	1.28559	1.30363	0.98616	0.324054	0.603273
Map7d1	7.9236	1.25136	1.27001	0.985321	0.324467	0.603465
Khdrbs2	13.8595	-0.982946	1.00054	-0.982419	0.325893	0.605541
Ispd	20.7347	-0.884928	0.904855	-0.977977	0.328086	0.605577
Bank1	7.53179	-1.23257	1.26027	-0.978021	0.328064	0.605577
Rnf111	32.7089	0.983929	1.00304	0.980944	0.32662	0.605577
9330175M20Rik	9.7936	1.28785	1.31506	0.97931	0.327427	0.605577
Gm13157	8.41158	1.29618	1.32122	0.981047	0.326569	0.605577
Luc7l	9.18428	-1.16407	1.19	-0.978206	0.327973	0.605577
Prdm2	133.329	1.16223	1.18788	0.978409	0.327872	0.605577
Eml6	37.7077	-1.0651	1.09057	-0.976639	0.328748	0.605654
AU023762	8.53067	-1.35132	1.38325	-0.976916	0.32861	0.605654
Ptpra	143.721	-1.09824	1.12634	-0.975059	0.329531	0.606307
Stx17	95.8257	1.14581	1.17559	0.97467	0.329724	0.606307
Depdc5	125.349	-1.01467	1.04349	-0.972387	0.330858	0.607621
Sult4a1	80.5616	1.24967	1.28569	0.971978	0.331061	0.607621
Cnrip1	17.5453	1.33384	1.37388	0.970854	0.331621	0.608075
Tns3	9.32701	1.05879	1.09174	0.969819	0.332137	0.60845
Abcb7	11.8293	1.06214	1.0964	0.968752	0.332669	0.608853
Acaca	16.5403	0.982285	1.01486	0.9679	0.333094	0.60906
Dlgap4	41.7804	0.85182	0.88218	0.965586	0.334251	0.610144
Lrrc4c	42.6366	0.818964	0.849908	0.963591	0.335251	0.610144
Pnpla3	7.8494	-1.00473	1.04167	-0.96453	0.33478	0.610144
Ago3	14.2941	1.10421	1.14562	0.963855	0.335119	0.610144
Spen	899.224	-1.07927	1.11834	-0.965066	0.334512	0.610144
Kalrn	9.90618	-0.831465	0.864438	-0.961856	0.336122	0.61059
Sirt2	8.7941	0.966389	1.00463	0.961931	0.336084	0.61059
Gabrg3	20.7145	0.892158	0.928423	0.960939	0.336583	0.610859
Plppr1	12.2956	1.00368	1.04604	0.959507	0.337303	0.611597
Rab1a	18.7227	1.09071	1.13824	0.958243	0.33794	0.612183
Tmcc3	10.9265	-1.15892	1.21159	-0.956523	0.338808	0.613186
Uckl1	8.34907	0.931279	0.979067	0.95119	0.341508	0.616928
Rimbp2	10.8656	1.3069	1.3736	0.951444	0.341379	0.616928
Tll1	11.1638	-1.35635	1.43628	-0.944349	0.344991	0.621197
Mecp2	90.8368	1.15645	1.22431	0.944573	0.344877	0.621197
E030024N20Rik	15.1175	0.950239	1.00722	0.943425	0.345463	0.621197
Tceal1	16.0657	-1.15491	1.22224	-0.944912	0.344704	0.621197
Pfn2	14.1421	1.14469	1.21254	0.944038	0.34515	0.621197
Dcp1b	20.7429	1.0578	1.12509	0.940189	0.347121	0.623602
Gab2	32.315	-0.930193	0.996837	-0.933145	0.350745	0.62404
Unc5d	15.8757	-1.04596	1.11889	-0.934821	0.349881	0.62404
Slc23a1	8.22651	-0.893927	0.952322	-0.938681	0.347895	0.62404
Myo9a	26.1698	0.822075	0.880554	0.933589	0.350516	0.62404
Bcl2l13	60.8577	-1.17379	1.25403	-0.936011	0.349267	0.62404
Cadm1	44.8047	-1.08988	1.1634	-0.936804	0.348859	0.62404
Acsl6	90.2541	-1.20469	1.28794	-0.935363	0.349601	0.62404
Arid4b	70.1324	1.04583	1.11691	0.936362	0.349087	0.62404
Tgfbr1	15.8209	1.05235	1.12598	0.934605	0.349992	0.62404
Ints4	11.1317	-1.18049	1.26179	-0.935569	0.349495	0.62404
Apc2	8.18588	-1.33889	1.43522	-0.932879	0.350882	0.62404
Rpl37a	11.7227	-0.859803	0.922338	-0.932199	0.351234	0.624096
Ppia	41.3041	0.921586	0.990752	0.930188	0.352274	0.625374
Tubd1	10.6034	1.02205	1.10212	0.927346	0.353747	0.627418
Hmbox1	68.0236	-1.07828	1.16387	-0.926457	0.354209	0.627667
Ncald	11.8961	0.942845	1.01974	0.924591	0.355179	0.628815
Galntl6	54.2488	-0.893179	0.968761	-0.921981	0.356539	0.629508
Ext1	8.03427	-0.894636	0.969358	-0.922916	0.356051	0.629508
Fam69b	14.5204	-1.37357	1.48966	-0.922073	0.356491	0.629508
Rpn2	10.5875	1.11036	1.20857	0.91874	0.358232	0.631926
4930402H24Rik	12.5091	-0.878773	0.958665	-0.916663	0.359319	0.633272
Kank1	364.046	-1.09503	1.19716	-0.914691	0.360354	0.634522
Dgki	12.142	-1.14966	1.26127	-0.911513	0.362025	0.636427
Gria2	10.7627	1.05615	1.15962	0.910774	0.362414	0.636427
Cnot3	24.0165	-1.17176	1.28641	-0.910876	0.362361	0.636427
Ssh2	570.154	-0.899876	0.989814	-0.909136	0.363278	0.63737
Dusp19	34.0801	1.01793	1.12177	0.907428	0.36418	0.638379
9130011E15Rik	17.8957	-0.763574	0.845525	-0.903076	0.366485	0.641843
Prrc2b	8.49302	-0.95619	1.05984	-0.902205	0.366948	0.642076
Clpx	10.3534	-1.11529	1.2376	-0.901166	0.3675	0.642466
Lamp1	25.1071	-0.870961	0.967315	-0.90039	0.367913	0.642612
Otud7a	251.807	-0.97751	1.08881	-0.897775	0.369305	0.644468
Lims1	100.961	-0.976134	1.0909	-0.894795	0.370897	0.644946
Sdk1	11.2933	0.775823	0.86705	0.894785	0.370902	0.644946
Gria3	7.75131	1.18931	1.32889	0.894969	0.370804	0.644946
Lin52	8.0276	1.14744	1.28173	0.895225	0.370667	0.644946
Zc3h7a	8.09815	1.151	1.29083	0.891674	0.372568	0.647266
1110002L01Rik	7.65957	-1.1947	1.34125	-0.890735	0.373071	0.647564
Atp1b3	24.9028	1.09753	1.23381	0.889544	0.373711	0.648097
Atp10b	8.33693	1.04916	1.18048	0.88876	0.374132	0.648252
Rac1	14.7206	-0.978781	1.10385	-0.8867	0.375241	0.649596
Abhd2	830.776	0.927118	1.04805	0.884611	0.376367	0.649815
Ndufb6	7.46123	-0.891875	1.00802	-0.884784	0.376273	0.649815
Rgs7	50.9779	-0.979474	1.10659	-0.885126	0.376089	0.649815
Vps13c	21.0583	1.16581	1.32331	0.880979	0.378329	0.652626
Bicc1	171.184	1.12228	1.27583	0.879648	0.37905	0.652794
Pcdh11x	179.617	0.910668	1.03609	0.878946	0.37943	0.652794
Kcnip1	13.0734	0.907284	1.03204	0.879119	0.379337	0.652794
Cdh7	8.31052	-1.08456	1.24703	-0.869719	0.384454	0.65885
Enox1	9.72668	-0.761455	0.874158	-0.871072	0.383715	0.65885
Lrrc7	98.0154	0.92211	1.06047	0.869531	0.384557	0.65885
Slc25a3	9.55965	-0.770209	0.883761	-0.871513	0.383474	0.65885
Rtn1	13.9065	0.786803	0.905015	0.869381	0.384639	0.65885
Smu1	69.8472	-1.03438	1.19147	-0.868156	0.385309	0.659419
Unc13c	15.3073	-0.83921	0.970367	-0.864837	0.387128	0.660102
Kif1b	142.515	-0.854579	0.988558	-0.864471	0.387329	0.660102
Kmt2c	8.69189	-0.992801	1.14862	-0.864343	0.3874	0.660102
Pdzd2	221.932	0.679331	0.784095	0.866388	0.386277	0.660102
Tmem176b	8.73671	-0.933511	1.07895	-0.865201	0.386929	0.660102
Nfkb1	172.67	-0.929625	1.07925	-0.861365	0.389037	0.660292
Serpine1	139.763	-1.02139	1.18518	-0.861802	0.388797	0.660292
Nedd4	25.9626	-0.863265	1.00044	-0.862884	0.388201	0.660292
Clstn1	55.5097	-0.857249	0.995571	-0.861063	0.389204	0.660292
Diaph3	8.45206	0.783609	0.908536	0.862496	0.388414	0.660292
Prkar1a	17.7865	0.943906	1.09728	0.860225	0.389665	0.660501
Pwwp2b	136.066	-1.09263	1.27291	-0.858375	0.390685	0.661655
Ctbp2	13.5881	0.77484	0.904191	0.856943	0.391476	0.66242
Eng	8.0174	1.23286	1.44314	0.85429	0.392944	0.663752
D5Ertd579e	28.5631	-1.18762	1.39006	-0.854367	0.392901	0.663752
Tsc22d1	9.1236	-1.09096	1.27859	-0.853251	0.39352	0.664151
Gm2a	71.4481	0.937212	1.09986	0.852122	0.394146	0.664632
Ccdc73	10.4191	0.876131	1.03078	0.849968	0.395343	0.665499
Efhd2	30.3415	-0.977263	1.14946	-0.850197	0.395216	0.665499
Rpl37rt	15.447	-0.724371	0.856348	-0.845884	0.397618	0.668752
Gclm	47.6634	0.891384	1.06081	0.840287	0.400747	0.673435
Kansl1	9.28168	-0.832763	0.993022	-0.838616	0.401685	0.67367
Cacna2d3	9.85964	0.767118	0.914459	0.838876	0.401539	0.67367
Arhgap10	444.689	-0.917763	1.09493	-0.838192	0.401923	0.67367
Anapc7	10.2885	1.04949	1.25308	0.837533	0.402293	0.673711
Plcl1	9.60958	-0.844448	1.01156	-0.834799	0.403831	0.675127
Akap13	244.252	-1.02633	1.22923	-0.834934	0.403755	0.675127
Slc25a36	9.03769	-1.06968	1.28721	-0.831004	0.405972	0.675811
1700028P14Rik	10.4305	-0.720276	0.864971	-0.832717	0.405004	0.675811
Man1c1	8.67592	-0.771897	0.928426	-0.831404	0.405746	0.675811
Mtmr1	12.1473	1.1418	1.37397	0.831022	0.405961	0.675811
Spg7	10.3972	-1.19782	1.44093	-0.831285	0.405813	0.675811
Actr2	17.4507	0.776669	0.936475	0.829353	0.406904	0.67621
Sp1	16.0214	-1.04188	1.25625	-0.829357	0.406902	0.67621
Dtwd2	10.4937	1.23669	1.49608	0.826619	0.408453	0.677631
Gtf2i	53.234	0.953833	1.1539	0.826617	0.408454	0.677631
Acadsb	57.2287	-1.10428	1.33836	-0.8251	0.409315	0.678482
Nusap1	7.63388	1.0162	1.23571	0.822358	0.410873	0.680487
Ubr3	12.8603	-0.965147	1.17823	-0.81915	0.412701	0.682934
Chn1	42.9948	0.771445	0.944008	0.817202	0.413813	0.683666
1700007G11Rik	7.566	-0.772227	0.94563	-0.816626	0.414142	0.683666
Rnf216	16.7562	-1.0135	1.24122	-0.816534	0.414195	0.683666
Ctnna2	26.6362	-0.678964	0.832393	-0.815677	0.414685	0.683897
Mtmr12	147.416	0.944358	1.15977	0.814266	0.415493	0.684073
Ptprs	11.0757	-0.897688	1.10212	-0.814508	0.415354	0.684073
Dcakd	118.44	-0.950939	1.16911	-0.813385	0.415997	0.684326
Gal3st1	163.02	0.935861	1.15399	0.810981	0.417377	0.686017
Uckl1os	7.74048	0.850816	1.05085	0.809642	0.418146	0.686125
Slc26a11	62.1513	1.05916	1.30791	0.80981	0.418049	0.686125
Wdfy3	49.3137	0.842129	1.04133	0.808706	0.418684	0.686431
Macf1	32.5336	-0.820008	1.01641	-0.80677	0.419799	0.687201
Rpl11	7.45917	-0.735206	0.912794	-0.805446	0.420563	0.687201
Gm20854	41.6049	0.992599	1.23179	0.80582	0.420347	0.687201
B4galnt1	18.8658	-1.10614	1.37149	-0.806526	0.41994	0.687201
Slc4a4	10.3836	-0.938094	1.16736	-0.8036	0.421628	0.688365
Neat1	130.299	0.696298	0.867941	0.802241	0.422414	0.689071
Rarb	7.6691	-0.795986	0.993661	-0.801064	0.423095	0.689606
2010111I01Rik	10.4231	-0.830199	1.03857	-0.799369	0.424076	0.690028
Srpk2	45.4107	-0.90763	1.13555	-0.799289	0.424123	0.690028
Hltf	16.0961	-1.01038	1.2649	-0.798785	0.424415	0.690028
Lifr	9.14131	-1.02217	1.28278	-0.796836	0.425546	0.691291
Zfr	10.2429	-0.80844	1.01539	-0.796185	0.425924	0.69133
Invs	20.3783	-0.821555	1.03467	-0.794023	0.427182	0.691643
Eif4g3	10.2733	-0.816028	1.03033	-0.792009	0.428355	0.691643
Plcxd3	9.66244	0.87703	1.10793	0.791592	0.428599	0.691643
Ddx5	17.3359	-0.706896	0.892529	-0.792015	0.428352	0.691643
Dnaic1	7.61733	1.09479	1.37802	0.794469	0.426923	0.691643
Jam3	12.9096	-0.778192	0.981016	-0.793251	0.427631	0.691643
Srgap3	15.9971	0.933511	1.17878	0.791931	0.428401	0.691643
Dock3	40.6148	0.766797	0.971582	0.789226	0.42998	0.691995
Rere	19.317	0.715648	0.905437	0.79039	0.4293	0.691995
Rpl13	37.3402	0.881591	1.11765	0.788789	0.430236	0.691995
Eef2	27.8295	-0.830484	1.05153	-0.78979	0.42965	0.691995
Dhdh	7.41722	1.08912	1.38317	0.787404	0.431046	0.692727
5730435O14Rik	11.2029	-0.669751	0.855044	-0.783294	0.433455	0.695452
Rab44	11.1822	-0.692314	0.883174	-0.783893	0.433103	0.695452
Rhbdd2	9.85027	-1.0959	1.40102	-0.782214	0.434089	0.695898
Sgcz	17.7881	0.643799	0.824572	0.780767	0.43494	0.696689
Mir466p	29.1956	-0.704066	0.903234	-0.779495	0.435688	0.696979
Tmem232	12.641	0.824635	1.05825	0.779245	0.435835	0.696979
Aph1b	19.2982	1.05865	1.36551	0.775278	0.438176	0.700148
Ttc39b	15.5066	-0.887393	1.14941	-0.772042	0.44009	0.700387
Ppm1h	119.8	0.79838	1.0313	0.774147	0.438844	0.700387
Sf1	166.257	0.898874	1.16401	0.772223	0.439982	0.700387
Satb1	9.1157	-0.7229	0.934225	-0.773797	0.439051	0.700387
Sorcs3	13.0646	0.790929	1.02453	0.77199	0.44012	0.700387
Tcf12	24.8439	-0.791999	1.0319	-0.767512	0.442777	0.701183
Micu2	7.40811	0.776186	1.01076	0.767926	0.442531	0.701183
Dleu2	19.0437	-0.809245	1.05048	-0.77036	0.441087	0.701183
Sfswap	10.3928	-0.750047	0.975711	-0.768719	0.44206	0.701183
Ehbp1	48.4974	0.744563	0.967152	0.769851	0.441389	0.701183
5830417I10Rik	23.3714	0.707788	0.920809	0.768659	0.442096	0.701183
Zranb2	13.6657	0.960579	1.25366	0.766217	0.443547	0.701833
Spats2	56.3177	-0.77651	1.01603	-0.764258	0.444713	0.703108
Ldhb	97.5018	0.699087	0.92023	0.759688	0.447441	0.706289
Copg2	11.1484	0.846798	1.11469	0.759675	0.447449	0.706289
Wwc1	13.6654	0.928106	1.22519	0.757518	0.44874	0.707753
Plekhm2	68.884	-0.773062	1.02159	-0.756724	0.449215	0.707768
Erbb4	200.995	0.834919	1.10538	0.755326	0.450053	0.707768
Avl9	7.71432	0.904078	1.19614	0.755831	0.449751	0.707768
Kcnq5	9.53681	0.781489	1.03497	0.755081	0.4502	0.707768
Mcc	15.0602	-0.881109	1.17058	-0.75271	0.451624	0.709219
Atl1	9.41809	-0.676003	0.89854	-0.752335	0.45185	0.709219
Ing4	12.8356	1.08094	1.44098	0.750144	0.453168	0.710716
Zkscan3	37.6535	-0.848418	1.136	-0.746846	0.455157	0.713261
Golga4	16.0823	-0.754084	1.01356	-0.743992	0.456881	0.71539
Tmx4	592.15	-0.761893	1.03446	-0.736513	0.461418	0.717505
Mir6989	30.1406	-0.781535	1.05509	-0.740731	0.458857	0.717505
Thsd7b	89.2928	-0.658625	0.894491	-0.736312	0.461541	0.717505
C5ar1	12.4733	-0.782195	1.06075	-0.737402	0.460878	0.717505
Scfd2	9.13351	-0.701055	0.952119	-0.73631	0.461542	0.717505
Ptprm	246.27	-0.794707	1.07882	-0.736642	0.46134	0.717505
Reep3	27.7143	0.853322	1.15369	0.739644	0.459516	0.717505
Pmm1	9.36982	1.04153	1.41443	0.736365	0.461509	0.717505
Fbxo3	43.5461	-0.950112	1.28623	-0.738681	0.460101	0.717505
Setx	10.2208	-0.86375	1.17616	-0.734381	0.462717	0.718758
Camk2a	47.6868	-0.825555	1.12679	-0.732658	0.463767	0.719817
Rplp1	12.6372	-0.616019	0.844299	-0.729622	0.465621	0.721715
Caprin1	41.5237	-0.977443	1.33998	-0.729445	0.46573	0.721715
Arhgap6	10.0079	0.697517	0.957259	0.728661	0.466209	0.721884
Smad3	7.75508	-0.915773	1.25829	-0.727794	0.46674	0.722133
Uevld	8.38824	0.778466	1.07298	0.725518	0.468134	0.723564
Enah	15.3544	0.880568	1.21445	0.725074	0.468406	0.723564
Nckap1	170.456	-0.757378	1.05738	-0.716277	0.473821	0.723903
Zfp536	149.472	-0.802272	1.1181	-0.71753	0.473047	0.723903
Snrnp70	39.0005	-0.747796	1.04383	-0.716395	0.473747	0.723903
Pvt1	23.0453	-0.980686	1.36236	-0.719843	0.471622	0.723903
Cpe	50.8296	0.602208	0.840005	0.71691	0.47343	0.723903
Fhit	31.0315	-0.662393	0.917502	-0.721952	0.470324	0.723903
Scaper	8.96053	-0.669612	0.931461	-0.718883	0.472213	0.723903
Nol4	27.3279	0.751508	1.04223	0.721058	0.470874	0.723903
Gm37013	19.121	0.609218	0.848727	0.717802	0.472879	0.723903
Gm38666	19.121	0.609218	0.848727	0.717802	0.472879	0.723903
Pcdha7-g	19.121	0.609218	0.848727	0.717802	0.472879	0.723903
Hs6st3	18.4196	-0.735187	1.01868	-0.721707	0.470475	0.723903
Slc6a6	9.75114	1.04901	1.45493	0.721007	0.470905	0.723903
Mtif2	14.6157	0.935947	1.29377	0.723427	0.469418	0.723903
Cntn4	26.4696	0.662574	0.927837	0.714106	0.475162	0.725384
Hdac9	11.6491	0.654982	0.920744	0.711362	0.47686	0.727408
Mir5098	16.8516	-0.679747	0.959296	-0.70859	0.478579	0.727448
Cdk14	235.269	-0.76238	1.07626	-0.70836	0.478722	0.727448
Rab31	33.5908	-0.82409	1.16345	-0.708313	0.478751	0.727448
Mir5128	8.03029	1.04894	1.47882	0.709309	0.478132	0.727448
Ubp1	8.03029	1.04894	1.47882	0.709309	0.478132	0.727448
Rbm20	10.8657	-0.817835	1.15594	-0.707505	0.479253	0.727643
Psma3	9.3315	-0.853321	1.20777	-0.706525	0.479862	0.728002
Rad51b	19.2466	-0.654111	0.931371	-0.70231	0.482486	0.731414
Mir669e	9.71321	-0.709808	1.01702	-0.697929	0.485222	0.732764
Osbpl9	9.58032	-0.717088	1.02753	-0.697877	0.485254	0.732764
Garnl3	10.599	0.683411	0.978772	0.698233	0.485031	0.732764
Uqcrb	8.17442	0.675587	0.965505	0.699724	0.484099	0.732764
Reck	17.5445	0.944468	1.35268	0.698222	0.485038	0.732764
Med13l	49.9451	0.875357	1.25815	0.695749	0.486586	0.734207
Creb5	1213.82	-0.86719	1.24764	-0.695064	0.487015	0.734286
2900060B14Rik	47.526	-0.959356	1.38799	-0.691182	0.489451	0.734335
Ifnar2	8.58953	-0.877351	1.27997	-0.685444	0.493064	0.734335
Mug2	8.25356	-0.926863	1.34755	-0.687816	0.491569	0.734335
2210408I21Rik	10.4208	0.634517	0.91998	0.689707	0.490378	0.734335
Trim24	8.06504	0.779154	1.13132	0.688714	0.491003	0.734335
4930578E11Rik	16.326	-0.828491	1.20451	-0.687824	0.491564	0.734335
Cops4	14.2498	-0.667694	0.964888	-0.691992	0.488943	0.734335
Mob1a	10.6303	0.928883	1.34291	0.691692	0.489131	0.734335
Rnf8-cmtr1	8.02168	0.806463	1.17339	0.687294	0.491897	0.734335
Hipk2	95.3514	0.821489	1.19626	0.686714	0.492263	0.734335
Trim2	45.423	-1.01406	1.47705	-0.686541	0.492372	0.734335
Stk4	78.6045	-0.982918	1.42487	-0.689828	0.490302	0.734335
Amotl2	45.9721	-0.958739	1.39752	-0.686028	0.492695	0.734335
Marcksl1	15.436	-0.689166	0.994037	-0.6933	0.488121	0.734335
Pantr1	53.8853	0.856683	1.24984	0.685435	0.49307	0.734335
Tbc1d9b	8.80941	0.759227	1.10675	0.685998	0.492714	0.734335
Grik2	20.6033	0.624579	0.912083	0.684783	0.493481	0.734387
Mir466n	9.60104	0.667471	0.977604	0.682762	0.494757	0.735165
Mapre3	21.893	0.955255	1.39909	0.682771	0.494751	0.735165
Pde4d	132.312	0.605063	0.889011	0.680602	0.496123	0.736634
Gm6902	32.847	-0.803316	1.18139	-0.679978	0.496518	0.73666
Macrod2	28.5175	0.541918	0.799232	0.678049	0.497741	0.737352
Rbfox1	147.827	0.512828	0.755969	0.678372	0.497536	0.737352
Rad51d	203.485	0.811635	1.20033	0.676176	0.498929	0.738551
Nkain2	9.73295	0.578373	0.859115	0.673219	0.500808	0.74077
Fam155a	47.7538	-0.565859	0.845169	-0.669522	0.503163	0.742547
Paf1	8.30928	-0.820422	1.22472	-0.669884	0.502932	0.742547
Aacs	7.71331	0.812654	1.2152	0.668739	0.503662	0.742547
4833420G17Rik	209.778	-0.701648	1.04983	-0.668348	0.503912	0.742547
Lpgat1	27.4415	-0.871382	1.3028	-0.668853	0.503589	0.742547
Pdzrn4	71.1206	0.743544	1.11365	0.667663	0.504349	0.74263
Ubn2	396.626	-0.747359	1.12255	-0.665772	0.505557	0.743287
Gria4	8.14713	-0.700153	1.05072	-0.666354	0.505185	0.743287
Usp36	26.1745	-0.831557	1.25631	-0.661903	0.508033	0.745078
Notch3	10.0732	-0.815338	1.23157	-0.662032	0.507951	0.745078
Sec24a	8.38575	-0.791797	1.19512	-0.662526	0.507634	0.745078
Tnfrsf21	406.408	-0.732192	1.1069	-0.661483	0.508303	0.745078
Add1	7.59353	0.7211	1.09326	0.659589	0.509517	0.745485
Arhgap17	80.9359	-0.723422	1.0993	-0.658074	0.510491	0.745485
Mark1	1425.34	0.767699	1.16255	0.660356	0.509026	0.745485
4931423N10Rik	22.6161	0.848888	1.2892	0.658461	0.510242	0.745485
Gpd1	9.18161	-0.953019	1.44603	-0.659058	0.509858	0.745485
Cenpp	10.7029	0.661134	1.00795	0.655921	0.511875	0.746947
Tuba1a	73.6265	-0.6143	0.938262	-0.654721	0.512647	0.746967
Rbfox2	9.29159	0.85062	1.29923	0.65471	0.512654	0.746967
Smap1	65.4039	0.68497	1.04759	0.653856	0.513204	0.74721
Pja1	7.70694	-0.918315	1.40705	-0.652652	0.51398	0.747782
Galnt13	10.1392	0.678207	1.04247	0.650576	0.51532	0.748978
Atp1b1	7.98254	0.796316	1.22699	0.649001	0.516338	0.748978
Bcl2	9.8998	0.625105	0.962329	0.649575	0.515967	0.748978
Ptchd2	38.3964	-0.934442	1.43731	-0.650133	0.515607	0.748978
Pde7a	14.1315	-0.887211	1.37165	-0.646821	0.517748	0.750465
Rn45s	681.008	0.548474	0.848962	0.646053	0.518245	0.750628
Nfib	409.476	0.721089	1.1172	0.645444	0.51864	0.750643
Gm12070	14.1187	0.608543	0.945662	0.64351	0.519893	0.751899
Fgf13	21.9093	-0.677034	1.05807	-0.639874	0.522255	0.753452
Phf12	35.0061	0.668798	1.04585	0.639478	0.522512	0.753452
Tmem60	16.838	0.805514	1.25734	0.640651	0.52175	0.753452
Kcnrg	15.3728	0.781011	1.2213	0.639491	0.522504	0.753452
Gpt2	81.2472	0.745785	1.16987	0.637494	0.523803	0.754756
Dock1	185.028	0.725799	1.14251	0.635265	0.525255	0.755236
Paip2	9.90301	-0.543582	0.854641	-0.636035	0.524753	0.755236
Gstm1	7.94391	0.696562	1.0966	0.635201	0.525297	0.755236
Nfix	24.7666	0.738816	1.1655	0.633902	0.526145	0.755897
Lncpint	205.908	-0.653855	1.03362	-0.632586	0.527004	0.756575
Commd10	105.258	0.626717	0.9938	0.630627	0.528285	0.757326
Cacna1a	41.4441	0.661399	1.04884	0.630598	0.528304	0.757326
Csmd2	53.1757	0.647112	1.02927	0.628709	0.52954	0.75854
Nfya	147.678	-0.768121	1.22464	-0.627222	0.530514	0.75933
Syt11	83.2932	0.596144	0.951275	0.626679	0.530869	0.75933
Gns	9.78099	-0.611857	0.981832	-0.623179	0.533167	0.762058
Scamp5	8.67907	-0.665034	1.07206	-0.620335	0.535037	0.764171
Arpc5l	23.135	0.800773	1.29261	0.619503	0.535585	0.764394
Gid8	13.3648	-0.771983	1.24837	-0.618391	0.536317	0.764879
Calcrl	9.16474	-0.773206	1.2523	-0.61743	0.536951	0.765224
Wdr91	20.8473	0.705906	1.14504	0.616491	0.537571	0.765548
Fam168a	32.0951	-0.571013	0.930392	-0.613734	0.539391	0.766509
Zmat4	9.45268	-0.73882	1.20391	-0.613683	0.539425	0.766509
Sfi1	8.6002	-0.638841	1.03932	-0.614675	0.538769	0.766509
Mir669m-1	8.88632	-0.593515	0.969308	-0.612308	0.540334	0.767243
Cpeb4	11.6527	-0.778043	1.27526	-0.610103	0.541793	0.768311
Gm364	13.3519	0.817378	1.34001	0.609981	0.541874	0.768311
Crkl	250.946	-0.732626	1.2045	-0.60824	0.543028	0.769389
Cntnap2	35.2877	-0.540641	0.892126	-0.606014	0.544506	0.769805
Bcan	108.43	0.514658	0.8491	0.606121	0.544434	0.769805
Pitpna	13.8102	0.608144	1.00159	0.607181	0.543731	0.769805
Eno1	10.7992	0.692159	1.1433	0.605406	0.544909	0.769818
Mef2a	8.70281	0.67511	1.11628	0.604784	0.545323	0.769844
Sun1	80.6978	0.836898	1.38693	0.603419	0.54623	0.770567
Mbd5	17.992	0.547478	0.908522	0.602603	0.546773	0.770776
Atp8a2	210.802	-0.60602	1.00867	-0.600813	0.547964	0.771341
Tm7sf3	16.2448	-0.74163	1.23431	-0.600846	0.547943	0.771341
Myo5b	7.78103	0.657523	1.09574	0.600072	0.548458	0.77144
H3f3b	29.0158	-0.557114	0.929264	-0.599521	0.548825	0.77144
Cbfa2t2	12.6471	-0.64804	1.08257	-0.598615	0.54943	0.771561
Arpc4	23.5343	0.725365	1.21257	0.598206	0.549702	0.771561
Itpr1	9.58639	-0.789382	1.324	-0.596209	0.551036	0.771709
Scamp1	9.51253	-0.570941	0.95615	-0.597125	0.550424	0.771709
Fnbp1	55.1212	0.595021	0.998897	0.595678	0.55139	0.771709
Ash1l	62.8158	-0.727973	1.22003	-0.596683	0.550719	0.771709
Hspa8	41.8254	-0.571011	0.959943	-0.594839	0.551951	0.77194
A830080D01Rik	7.79717	-0.757048	1.27404	-0.594212	0.55237	0.771973
Abhd12	474.018	-0.589943	0.996256	-0.59216	0.553744	0.772254
Cacng7	7.53019	-0.637524	1.07712	-0.591878	0.553932	0.772254
Nme6	515.386	0.634082	1.07405	0.590364	0.554946	0.772254
Peak1	288	0.698894	1.18351	0.590527	0.554837	0.772254
Srsf5	10.3083	-0.629923	1.06374	-0.592176	0.553733	0.772254
Dph1	10.9858	-0.795025	1.34632	-0.590516	0.554845	0.772254
Mir680-2	17.5102	-0.464511	0.791064	-0.587198	0.557071	0.774459
Mef2c	18.4465	-0.685313	1.16784	-0.58682	0.557324	0.774459
Adarb1	87.2267	0.691726	1.18309	0.584679	0.558764	0.774963
Senp1	32.1888	-0.653953	1.11694	-0.585489	0.558219	0.774963
1700017D01Rik	917.89	0.745113	1.27606	0.583916	0.559277	0.774963
Lims2	23.4497	-0.614676	1.05198	-0.584305	0.559015	0.774963
Rpl31	12.514	-0.517541	0.891766	-0.580355	0.561676	0.777735
Sntg1	85	-0.517759	0.894927	-0.578549	0.562894	0.778869
Gphn	192.636	0.674021	1.16626	0.577936	0.563307	0.778889
Heatr6	837.783	0.678087	1.18002	0.574638	0.565536	0.781417
Gm20752	14.2879	-0.715413	1.25299	-0.570965	0.568023	0.784298
Fam208b	14.4374	0.63524	1.11632	0.569049	0.569323	0.785537
Necap1	25.7329	-0.715667	1.25993	-0.568023	0.57002	0.785642
Snx13	39.2362	-0.59581	1.04942	-0.56775	0.570205	0.785642
Snx5	16.7968	-0.720786	1.27439	-0.565594	0.57167	0.786757
Pcm1	22.868	0.570175	1.00849	0.565373	0.57182	0.786757
Sdcbp	9.19789	0.746874	1.32533	0.563539	0.573068	0.787918
Auts2	254.69	0.547007	0.973072	0.562144	0.574018	0.788113
Ubr1	14.8479	0.543299	0.965752	0.562566	0.57373	0.788113
Tacc2	471.002	-0.688327	1.22728	-0.560854	0.574897	0.788765
Eya3	19.9634	0.584047	1.04505	0.558867	0.576252	0.78911
Smg6	62.2117	-0.511857	0.916145	-0.558707	0.576362	0.78911
Rap1gap2	7.56138	-0.634466	1.13427	-0.559358	0.575917	0.78911
Cox16	58.4571	-0.474832	0.853168	-0.556552	0.577834	0.790571
Nphs1	15.2862	0.493314	0.890988	0.553671	0.579804	0.792155
Astn1	13.3622	0.637285	1.15023	0.554049	0.579546	0.792155
1997-02-28	46.8159	-0.522725	0.949533	-0.550507	0.581972	0.792896
Asic2	11.9026	-0.515155	0.933934	-0.551597	0.581225	0.792896
Lsm4	7.60266	0.753489	1.36739	0.551043	0.581604	0.792896
Rabgap1	7.73235	-0.653344	1.18501	-0.551342	0.581399	0.792896
Park2	594.504	-0.574825	1.04708	-0.548978	0.58302	0.79377
Tmem59	20.8904	0.56486	1.03374	0.546424	0.584774	0.795603
Paqr7	15.756	0.781826	1.43355	0.545378	0.585494	0.796026
Tmem108	189.012	-0.534704	0.984768	-0.542975	0.587147	0.797163
Fut9	14.9501	-0.673392	1.23972	-0.54318	0.587006	0.797163
Cacna2d1	15.3932	0.525358	0.97101	0.541043	0.588478	0.798415
Ywhae	12.9359	-0.511276	0.950615	-0.537836	0.59069	0.800859
Qrich1	10.2351	-0.581805	1.08382	-0.536809	0.5914	0.801265
Pde8b	53.5044	0.614583	1.14702	0.535806	0.592092	0.801646
Mir669m-2	9.70714	-0.528489	0.989381	-0.534162	0.59323	0.802629
Hip1	147.093	0.651619	1.2234	0.532631	0.594289	0.80347
Clptm1	12.4424	0.521623	0.980359	0.532073	0.594675	0.80347
Kirrel3	275.474	0.583961	1.09895	0.53138	0.595155	0.803563
Csmd3	219.559	0.482589	0.911499	0.529445	0.596496	0.804424
Slc9a7	11.3267	-0.492411	0.930357	-0.529271	0.596618	0.804424
Adcy8	10.0661	0.632746	1.20383	0.525611	0.599159	0.807292
Zdhhc14	1107.38	-0.62642	1.19845	-0.522693	0.601188	0.808909
Snx29	51.4139	0.457947	0.875172	0.523265	0.60079	0.808909
Slitrk2	40.5642	0.64243	1.23153	0.52165	0.601914	0.809327
Slc35f1	33.0897	0.490655	0.942163	0.520775	0.602523	0.809589
Trpm3	104.018	-0.548644	1.05575	-0.519671	0.603293	0.810065
Uqcrfs1	29.2303	0.693054	1.33541	0.518982	0.603774	0.810153
1998-08-31	11.1839	-0.644234	1.24483	-0.517529	0.604787	0.810694
Plppr5	52.9153	-0.556003	1.075	-0.517212	0.605008	0.810694
Gpr17	21.0957	-0.577404	1.11828	-0.516331	0.605623	0.810961
Arf1	7.72081	0.646997	1.25483	0.515604	0.606131	0.811085
Ipo11	61.2163	-0.425944	0.827552	-0.514703	0.60676	0.81137
Abi2	11.6868	0.67802	1.32497	0.511726	0.608843	0.811929
Dok6	8.82955	0.498486	0.97158	0.513067	0.607904	0.811929
Cadm2	40.138	-0.494856	0.965948	-0.512301	0.60844	0.811929
Pacs1	52.4566	-0.516802	1.0099	-0.511736	0.608835	0.811929
Mylk3	7.47208	-0.7105	1.39935	-0.507735	0.611639	0.814545
Slc23a2	106.396	-0.563804	1.11005	-0.507906	0.611519	0.814545
Sos1	980.769	0.553059	1.09204	0.506448	0.612543	0.814636
Ogt	26.9236	0.673178	1.32886	0.506582	0.612448	0.814636
Isg20l2	10.1731	0.552095	1.09279	0.505218	0.613406	0.815195
Lrp5	300.239	-0.613866	1.2164	-0.504658	0.613799	0.815195
Slco1a5	42.9595	-0.593073	1.17734	-0.50374	0.614444	0.815497
Cep72	69.3812	-0.738403	1.46912	-0.502615	0.615235	0.815992
Shoc2	20.2206	-0.576428	1.15056	-0.500996	0.616374	0.816037
Itih5	55.9784	0.635863	1.26894	0.501099	0.616302	0.816037
Ppp1r9a	9.10702	-0.488599	0.975672	-0.500783	0.616524	0.816037
Ndrg3	11.635	0.453229	0.909599	0.498273	0.618291	0.816161
Rsrc1	33.5444	0.525925	1.05445	0.498765	0.617945	0.816161
Elovl5	14.5756	-0.499468	1.00109	-0.498923	0.617833	0.816161
Camsap1	14.244	0.643036	1.28766	0.499383	0.617509	0.816161
Cnot6	22.1898	-0.451493	0.908359	-0.497043	0.619159	0.816754
Cyfip2	25.6745	0.592752	1.19579	0.495698	0.620107	0.817369
Gpd1l	17.3977	0.583171	1.17766	0.495194	0.620463	0.817369
Dpp4	14.3817	-0.662534	1.34602	-0.492218	0.622565	0.819585
Pdss2	94.5629	0.516177	1.05272	0.490326	0.623903	0.819687
Mms22l	32.0074	-0.630645	1.28541	-0.49062	0.623695	0.819687
Map1lc3b	7.70147	0.549444	1.11982	0.490655	0.62367	0.819687
Eprs	10.8258	0.477055	0.974753	0.489411	0.624551	0.819985
Wiz	7.44662	0.504799	1.03365	0.488368	0.625289	0.820235
Sema3e	9.37226	0.594543	1.21844	0.487956	0.625581	0.820235
Rhot1	8.67628	-0.554226	1.13812	-0.486968	0.626281	0.8206
Zc3h18	62.1249	0.616233	1.27032	0.4851	0.627606	0.821784
Ankrd11	1053.74	0.403778	0.835291	0.483399	0.628813	0.822317
Atf6	10.7111	-0.464892	0.962592	-0.482958	0.629125	0.822317
Mad2l1	7.58282	0.7414	1.5358	0.482745	0.629277	0.822317
Mill2	13.8409	0.677214	1.4152	0.47853	0.632273	0.825679
Wwp2	12.0616	-0.558346	1.17036	-0.477071	0.633311	0.826482
Rps3a1	10.4761	-0.511785	1.07598	-0.475646	0.634327	0.827254
Asap1	339.919	0.494408	1.04842	0.471573	0.637232	0.829932
Slc33a1	223.177	-0.580557	1.22968	-0.472121	0.63684	0.829932
Adgrb3	10.2697	-0.395388	0.845207	-0.4678	0.639928	0.832333
Ugdh	53.0702	0.607572	1.29774	0.468176	0.639659	0.832333
Frmpd4	9.29369	-0.457184	0.985519	-0.463902	0.642718	0.834668
Hook3	9.26672	-0.546321	1.17869	-0.463499	0.643007	0.834668
Fnbp4	17.4584	0.541869	1.16696	0.464343	0.642402	0.834668
Nxph1	8.1074	0.418542	0.90469	0.462636	0.643626	0.834916
Frem2	12.4783	-0.570045	1.23541	-0.461423	0.644495	0.835488
Usp32	33.7574	0.431389	0.936653	0.460565	0.645111	0.835731
Synj2bp-cox16	60.44	-0.371184	0.812456	-0.456866	0.647767	0.836032
Grm5	17.3014	0.448322	0.984002	0.455611	0.64867	0.836032
Gabrb1	14.4094	-0.371753	0.813572	-0.456939	0.647715	0.836032
Tnr	58.4582	0.414134	0.907394	0.456399	0.648103	0.836032
Slc25a5	14.7759	-0.474088	1.03793	-0.456764	0.647841	0.836032
Tmem201	7.67093	-0.603775	1.31491	-0.459175	0.646108	0.836032
Laptm4a	10.8455	0.472252	1.03508	0.456246	0.648213	0.836032
Spg21	7.87526	0.610727	1.34087	0.45547	0.648771	0.836032
Adcy3	14.402	0.583829	1.28649	0.453816	0.649961	0.837013
Scd2	44.46	0.347306	0.766343	0.4532	0.650405	0.837032
Itm2c	16.3094	-0.441594	0.983372	-0.449061	0.653388	0.837317
Grm8	9.55854	0.462366	1.03077	0.448565	0.653746	0.837317
Pik3r1	61.6665	-0.423813	0.939461	-0.451124	0.6519	0.837317
Wwox	14.5457	0.374501	0.834988	0.448511	0.653785	0.837317
Rpl41	24.2936	-0.42376	0.940704	-0.450472	0.65237	0.837317
Zranb3	10.5097	-0.410632	0.91307	-0.449727	0.652907	0.837317
Asb3	7.76049	0.531545	1.18276	0.44941	0.653136	0.837317
Znrf1	7.59783	-0.500655	1.11721	-0.44813	0.65406	0.837317
Stpg2	18.6196	0.370783	0.839201	0.441828	0.658613	0.841007
Pla2g6	11.3917	0.563263	1.27291	0.442501	0.658127	0.841007
Phf21a	87.3717	0.495891	1.12255	0.441754	0.658667	0.841007
Nat10	7.89949	0.636798	1.43945	0.442391	0.658206	0.841007
Aftph	10.6793	-0.53831	1.22264	-0.440284	0.659732	0.841816
Ros1	11.3658	0.515118	1.17552	0.438203	0.661239	0.843188
Peli1	24.3224	-0.496076	1.14173	-0.434494	0.663929	0.845915
Papd5	8.37432	0.550659	1.26863	0.43406	0.664245	0.845915
Ppp2r2b	12.7628	-0.349224	0.806997	-0.432745	0.6652	0.846027
Pdp2	271.054	-0.515693	1.19132	-0.432874	0.665106	0.846027
Ppp1r14c	8.94519	0.490117	1.13885	0.43036	0.666934	0.847679
Brip1os	21.4533	-0.43698	1.01966	-0.428554	0.668248	0.848527
Elavl4	51.0639	-0.429838	1.00371	-0.428248	0.668471	0.848527
Gm5627	15.1844	-0.54056	1.26852	-0.426135	0.67001	0.849375
8030462N17Rik	11.3086	-0.451644	1.05841	-0.426718	0.669584	0.849375
Abr	7.45396	-0.460824	1.08443	-0.424946	0.670876	0.849922
Atxn1	422.753	0.421594	1.00574	0.419189	0.675078	0.850008
Tenm1	25.2005	0.44588	1.05335	0.423298	0.672078	0.850008
Bves	7.5563	-0.603805	1.4356	-0.420593	0.674052	0.850008
Ptpn13	15.0068	0.450566	1.0681	0.421839	0.673143	0.850008
Ctnna3	21.8111	0.344878	0.825673	0.417693	0.676171	0.850008
Hmox2	29.3973	-0.554402	1.31729	-0.420866	0.673853	0.850008
Chfr	10.316	-0.449422	1.06723	-0.421112	0.673673	0.850008
Igf2bp2	15.8971	0.48578	1.15801	0.419497	0.674853	0.850008
Letm1	21.021	0.428762	1.01165	0.423826	0.671693	0.850008
Tssc4	10.4466	0.622619	1.49062	0.417692	0.676172	0.850008
Gm12338	10.4624	0.402384	0.962067	0.41825	0.675765	0.850008
Cdk6	26.6704	0.618862	1.47137	0.420602	0.674046	0.850008
Sil1	37.9735	0.355014	0.857112	0.414198	0.678729	0.851224
Scaf4	7.80416	-0.436566	1.05455	-0.413985	0.678885	0.851224
Nrf1	10.255	-0.42552	1.02696	-0.414348	0.678619	0.851224
Suz12	7.61003	0.469269	1.13321	0.414107	0.678796	0.851224
Ptprg	477.615	0.367857	0.892514	0.412159	0.680223	0.851261
Synrg	68.6035	0.43162	1.0453	0.412915	0.679669	0.851261
Rabgap1l	52.978	-0.350717	0.850811	-0.412215	0.680182	0.851261
Clpb	22.7374	0.482609	1.17327	0.411335	0.680827	0.85147
Rab40c	12.0069	-0.440873	1.0945	-0.402809	0.687089	0.856207
1810026B05Rik	10.2619	-0.556764	1.38368	-0.402381	0.687404	0.856207
Hipk3	13.9975	-0.385995	0.96222	-0.401151	0.688309	0.856207
Cntnap5b	40.7391	0.377335	0.942043	0.40055	0.688751	0.856207
A330093E20Rik	7.64192	-0.514475	1.27279	-0.40421	0.686059	0.856207
Cadps2	8.7746	-0.402951	1.00357	-0.40152	0.688037	0.856207
Tulp4	52.7347	-0.433923	1.07558	-0.403432	0.68663	0.856207
Slc37a3	26.692	0.53831	1.34256	0.400959	0.68845	0.856207
Wrnip1	8.91588	0.561461	1.40292	0.400208	0.689003	0.856207
Polg	18.7291	0.473794	1.17215	0.404209	0.686059	0.856207
Col4a6	25.7161	0.519624	1.30808	0.397242	0.691189	0.85783
Unc5a	11.8374	0.563548	1.41663	0.39781	0.69077	0.85783
Atp9a	17.972	0.373377	0.942551	0.396134	0.692006	0.857928
Fry	25.0717	0.514607	1.2997	0.395943	0.692147	0.857928
Gon4l	32.9666	0.354552	0.897354	0.395108	0.692763	0.857966
Hdgfrp2	9.94831	0.475828	1.20551	0.39471	0.693057	0.857966
Hat1	7.81905	0.433946	1.10362	0.393203	0.694169	0.858798
Ntm	1339.35	0.450156	1.14996	0.391452	0.695463	0.859309
Btbd7	565.133	-0.399684	1.02027	-0.391741	0.695249	0.859309
Chst9	9.2243	0.374729	0.961008	0.389934	0.696586	0.860151
Cox7c	10.515	0.379181	0.976218	0.388418	0.697706	0.860702
Pgam1	7.5867	0.470026	1.21098	0.388137	0.697915	0.860702
Mapt	17.896	0.343685	0.88747	0.387263	0.698561	0.860956
Elavl3	146.74	0.453047	1.17252	0.386388	0.69921	0.861211
Vav3	9.96534	0.441231	1.14751	0.384512	0.700599	0.861291
Capzb	10.8882	-0.383431	0.994943	-0.385379	0.699956	0.861291
Eno1b	15.5384	0.406304	1.05667	0.384513	0.700599	0.861291
Luc7l2	7.73797	-0.426754	1.11291	-0.383458	0.70138	0.86141
Atxn2	87.8161	-0.40882	1.06689	-0.38319	0.701579	0.86141
Patl1	12.3079	0.357985	0.941118	0.380382	0.703662	0.862881
Nde1	47.696	-0.383421	1.00732	-0.380635	0.703474	0.862881
Nlgn1	776.536	0.373102	0.985555	0.378571	0.705007	0.863988
Kcnd3	115.829	0.409155	1.08754	0.376221	0.706753	0.865584
Kcnip4	8.59058	0.40429	1.08011	0.374304	0.708178	0.866773
Gm5148	15.7076	-0.305693	0.817973	-0.373721	0.708612	0.866773
St6gal1	89.0592	0.398233	1.06837	0.372749	0.709335	0.867114
Ntrk3	56.2314	0.438	1.18346	0.370102	0.711307	0.868979
Gspt1	8.27351	0.508833	1.37792	0.369276	0.711922	0.869186
Trappc9	38.7486	-0.330446	0.899371	-0.367419	0.713307	0.869788
Gpr158	8.39984	0.381523	1.03832	0.367443	0.713289	0.869788
Rnf187	9.35207	0.413829	1.13201	0.365572	0.714684	0.870924
Prkg1	25.4263	-0.317128	0.870449	-0.364327	0.715614	0.870969
Epha6	8.42972	-0.330716	0.907597	-0.364386	0.71557	0.870969
Mettl15	108.594	0.380012	1.04652	0.36312	0.716515	0.871115
Zfp207	8.77469	0.464887	1.28079	0.36297	0.716627	0.871115
Lsamp	61.1219	-0.364937	1.02504	-0.35602	0.721825	0.873632
Grm7	12.9048	-0.344148	0.963157	-0.357312	0.720858	0.873632
Agl	8.89562	-0.368482	1.04001	-0.354306	0.723109	0.873632
Unc80	30.1331	0.374512	1.05729	0.354218	0.723175	0.873632
Cntnap5c	9.91102	0.332313	0.928487	0.357908	0.720412	0.873632
Nell1	9.51355	-0.339907	0.947524	-0.358731	0.719796	0.873632
Kmt2e	78.5501	-0.374327	1.05613	-0.354434	0.723014	0.873632
Rps6ka2	40.2216	0.433099	1.21705	0.35586	0.721946	0.873632
Spire1	26.7249	0.377064	1.04869	0.359559	0.719177	0.873632
Calm1	9.31414	0.375988	1.05264	0.357184	0.720954	0.873632
Slc8a1	112.125	-0.285109	0.81205	-0.351098	0.725515	0.875916
Zfp148	13.5288	-0.28468	0.812762	-0.350262	0.726142	0.87613
Clec16a	12.5846	-0.447542	1.28715	-0.3477	0.728066	0.876546
Smim14	8.80872	-0.408066	1.17141	-0.348354	0.727574	0.876546
Ensa	13.1076	-0.457908	1.31423	-0.348422	0.727523	0.876546
Mast3	11.9385	-0.501719	1.44417	-0.347409	0.728284	0.876546
Exoc6b	11.9297	0.31539	0.910399	0.346431	0.729019	0.876759
Nup214	781.426	-0.45272	1.30852	-0.345978	0.729359	0.876759
Pdia3	11.9934	0.359088	1.04021	0.345208	0.729938	0.876914
Dpp10	13.5471	-0.335397	0.973868	-0.344397	0.730548	0.877107
Vwa8	7.41023	-0.349665	1.01777	-0.34356	0.731177	0.877323
Dlg2	183.694	-0.357734	1.04546	-0.342178	0.732217	0.877721
Brinp1	7.72757	0.36893	1.07899	0.341922	0.732409	0.877721
Slc38a3	8.36129	0.431074	1.26454	0.340894	0.733183	0.87811
Ano6	18.8099	0.342993	1.01202	0.338919	0.73467	0.878214
Aplp2	9.44056	-0.333334	0.980083	-0.340108	0.733775	0.878214
Enc1	10.5117	-0.449454	1.328	-0.338444	0.735029	0.878214
Disc1	41.5036	-0.406	1.19981	-0.338387	0.735071	0.878214
Stau1	7.51026	-0.373803	1.1178	-0.33441	0.73807	0.880612
Trpv5	1226.03	0.373292	1.1173	0.334102	0.738303	0.880612
Stat3	15.0707	-0.375728	1.12583	-0.333734	0.73858	0.880612
Zmym3	7.64262	-0.436259	1.30878	-0.333332	0.738884	0.880612
Tfg	34.3565	-0.411708	1.24393	-0.330975	0.740664	0.882195
Egfem1	7.71103	0.338337	1.02455	0.330229	0.741227	0.882327
Phactr2	9.28366	-0.457051	1.38861	-0.329142	0.742048	0.882766
R3hdm1	7.48837	0.357814	1.09362	0.327183	0.74353	0.883113
Nudt13	11.4757	-0.401894	1.2261	-0.327783	0.743075	0.883113
Kif5b	8.53527	0.387712	1.18581	0.326961	0.743698	0.883113
Dmd	55.4971	0.252056	0.776312	0.324683	0.745421	0.883303
Tjp1	10.7355	0.321986	0.991464	0.324758	0.745364	0.883303
Sppl3	14.391	0.362637	1.11491	0.32526	0.744984	0.883303
Pik3c2b	43.9022	0.395182	1.21836	0.324355	0.745669	0.883303
Vps13b	11.7476	-0.306731	0.955732	-0.320938	0.748257	0.885294
Tenm4	10.1562	-0.273884	0.852774	-0.321168	0.748083	0.885294
Arid4a	9.17232	0.385852	1.21829	0.316716	0.751459	0.885771
Ogdhl	9.33593	0.376486	1.18121	0.318729	0.749932	0.885771
Nkain3	10.3337	0.344728	1.08433	0.317918	0.750547	0.885771
Immp2l	7.78391	0.303793	0.962532	0.315618	0.752292	0.885771
Robo1	34.5793	0.293595	0.928947	0.316052	0.751963	0.885771
Npas3	131.273	0.285298	0.902944	0.315964	0.75203	0.885771
Coa5	10.0889	-0.44227	1.39538	-0.316952	0.75128	0.885771
Smad5	51.6482	0.45333	1.41855	0.319573	0.749292	0.885771
Ubxn2a	8.60236	-0.39235	1.24899	-0.314134	0.75342	0.886486
Dlg1	8.68476	-0.30792	0.98182	-0.313621	0.753809	0.886486
Usp34	9.5677	-0.308972	0.996748	-0.30998	0.756576	0.887067
Rora	34.7247	-0.308989	0.990321	-0.312009	0.755034	0.887067
Gjc3	33.063	0.278554	0.89408	0.311554	0.75538	0.887067
Dad1	10.1162	-0.396651	1.2764	-0.310758	0.755984	0.887067
Sgcd	19.7653	0.390589	1.25948	0.31012	0.75647	0.887067
Ilf3	1183.48	-0.35285	1.14238	-0.308872	0.757419	0.887522
Ppfibp1	19.9079	-0.39805	1.29371	-0.307681	0.758325	0.88805
Ccdc88a	11.3046	0.322294	1.05401	0.305778	0.759774	0.889213
Grin2b	56.8045	0.31594	1.04576	0.302115	0.762564	0.889279
Arl5b	13.7223	-0.44862	1.47874	-0.303379	0.761601	0.889279
Orai2	16.2594	0.266161	0.879574	0.302602	0.762193	0.889279
Cul3	35.6261	-0.325115	1.0731	-0.302967	0.761915	0.889279
Adam23	10.3606	0.255208	0.842823	0.302802	0.762041	0.889279
Rapgef1	72.3623	0.317159	1.04944	0.302219	0.762485	0.889279
Agbl4	19.2061	0.239009	0.793525	0.301199	0.763262	0.889561
Stx7	12.284	-0.288863	0.964075	-0.299627	0.764462	0.890202
Zfp827	251.682	-0.406336	1.3577	-0.299282	0.764725	0.890202
Bms1	7.57708	0.260758	0.888389	0.293518	0.769127	0.894792
Trio	126.729	-0.306494	1.04754	-0.292585	0.76984	0.895088
Afap1l2	53.599	0.347907	1.19575	0.290954	0.771087	0.896004
Stxbp3	46.7417	-0.374596	1.29451	-0.289373	0.772296	0.896875
Psap	35.9168	-0.271245	0.941471	-0.288107	0.773265	0.897465
1110051M20Rik	23.7433	-0.264543	0.92284	-0.286662	0.774371	0.898215
Tcf7l2	495.364	-0.304747	1.06904	-0.285066	0.775593	0.899098
Ccnl2	13.5037	0.345249	1.21597	0.283928	0.776465	0.899575
Rbm6	13.1448	-0.266998	0.950271	-0.28097	0.778733	0.901667
Fndc9	23.4561	0.396741	1.43797	0.275904	0.782622	0.903508
Rcbtb2	9.29074	0.384571	1.39065	0.276539	0.782134	0.903508
4930557K07Rik	14.8483	-0.345919	1.24331	-0.278225	0.78084	0.903508
Vamp4	7.78704	-0.369503	1.33935	-0.275882	0.782639	0.903508
Sh3pxd2a	27.127	-0.371089	1.33759	-0.27743	0.78145	0.903508
Spag16	14.8024	-0.24101	0.885014	-0.272323	0.785373	0.906129
Dlgap1	17.4543	-0.231472	0.857121	-0.270057	0.787116	0.906335
2610203C22Rik	9.45803	-0.282868	1.04892	-0.269675	0.787411	0.906335
Atp1a2	54.0138	-0.256318	0.9452	-0.271179	0.786254	0.906335
Snap91	12.7472	0.357627	1.32463	0.269983	0.787173	0.906335
Dgkb	8.06875	0.269815	1.00537	0.268374	0.788411	0.906586
Abcg4	46.0075	-0.355388	1.32815	-0.26758	0.789022	0.906586
Fbxl5	13.3919	-0.374797	1.3996	-0.267789	0.788862	0.906586
Atrx	9.60804	-0.279808	1.04837	-0.266897	0.789548	0.906656
Myt1	59.225	0.340493	1.282	0.265595	0.790551	0.907274
Ankrd44	101.958	0.261361	0.99085	0.263774	0.791954	0.907816
Irf2	11.4577	0.293893	1.11375	0.263876	0.791875	0.907816
Nucks1	1661.5	0.346731	1.31831	0.263013	0.792541	0.907955
Cav1	58.5378	0.350758	1.33839	0.262075	0.793264	0.90806
Krtcap2	11.0609	0.26123	0.998255	0.261687	0.793563	0.90806
Lcorl	18.2285	0.290175	1.11304	0.260704	0.794321	0.908394
Bcl2l1	21.5217	0.335186	1.30291	0.257259	0.796979	0.9109
Gpd2	8.50309	0.302352	1.17906	0.256434	0.797616	0.911094
Mgat4a	9.51494	-0.284475	1.11232	-0.25575	0.798144	0.911163
Celf2	15.3267	0.230303	0.905708	0.25428	0.799279	0.911846
Fmn2	11.677	-0.289281	1.13995	-0.253766	0.799677	0.911846
Atad1	15.0324	-0.291671	1.1535	-0.252858	0.800378	0.912113
Mageb18	8.28559	0.270798	1.09443	0.247433	0.804573	0.91529
Tra2a	18.7839	-0.319072	1.28699	-0.247921	0.804196	0.91529
C2cd5	18.3606	0.293956	1.18354	0.248369	0.803849	0.91529
Zdhhc4	12.3331	0.353373	1.45057	0.24361	0.807533	0.918121
Tlk2	8.41392	0.285489	1.17784	0.242383	0.808483	0.918667
Pitpnc1	476.945	-0.202656	0.850475	-0.238286	0.811659	0.920169
Lonp2	9.6795	-0.284633	1.21096	-0.235046	0.814173	0.920169
Aifm1	8.55206	-0.26979	1.14867	-0.234872	0.814308	0.920169
Cpq	12.3474	-0.245835	1.02948	-0.238795	0.811264	0.920169
Plp1	117.181	-0.223531	0.954509	-0.234184	0.814842	0.920169
0610010B08Rik	24.1665	-0.183482	0.784223	-0.233967	0.815011	0.920169
Limk2	13.5302	0.268205	1.14026	0.235214	0.814042	0.920169
Whsc1l1	12.1452	-0.212716	0.897409	-0.237033	0.812631	0.920169
Gpm6b	137.254	0.206203	0.885256	0.23293	0.815815	0.920169
Malat1	30.8076	0.191997	0.816666	0.235098	0.814133	0.920169
H3f3a	14.7806	-0.256558	1.10218	-0.232774	0.815937	0.920169
Dthd1	11.5066	0.335444	1.43611	0.233578	0.815312	0.920169
Stambp	7.87816	-0.305631	1.30907	-0.233472	0.815395	0.920169
Ptprz1	19.9245	0.20586	0.89094	0.231059	0.817269	0.921138
Ctnna1	7.67017	0.263502	1.14341	0.230453	0.81774	0.921138
Rorb	63.3619	-0.269906	1.18027	-0.228681	0.819117	0.922157
Inpp4b	9.3609	-0.212947	0.934977	-0.227756	0.819836	0.922433
Herc1	1031.37	-0.239324	1.05693	-0.226433	0.820865	0.923059
Tjp2	18.7536	0.217719	0.967837	0.224955	0.822014	0.923819
Lrrc28	11.2609	0.270361	1.20786	0.223835	0.822886	0.924266
Csgalnact1	8.27202	-0.22539	1.0144	-0.22219	0.824166	0.925171
Rgs6	12.1289	-0.201968	0.912005	-0.221455	0.824738	0.925281
Map7d2	34.5116	0.198902	0.903226	0.220213	0.825705	0.925302
Enpp2	27.7452	0.249469	1.13196	0.220387	0.82557	0.925302
Tacc1	221.849	-0.242482	1.10969	-0.218513	0.827029	0.926254
Snx14	9.30589	-0.189646	0.875258	-0.216674	0.828462	0.927326
Pcbp2	231.674	0.236374	1.09514	0.215838	0.829114	0.927524
Mog	9.36415	0.262057	1.21816	0.215125	0.82967	0.927614
1700112E06Rik	12.1395	0.213242	0.998442	0.213575	0.830879	0.928433
Acacb	7.66	-0.228727	1.07738	-0.2123	0.831873	0.928589
Kcnip2	10.7779	0.31643	1.49136	0.212176	0.83197	0.928589
Ehmt1	35.283	-0.223643	1.05721	-0.211542	0.832464	0.92861
Ncam2	8.59766	-0.196372	0.939259	-0.209071	0.834393	0.92979
Tecpr2	14.5075	0.180832	0.867906	0.208354	0.834953	0.92979
Pnkd	75.9615	-0.231718	1.10942	-0.208865	0.834554	0.92979
Ptp4a2	53.8169	0.248672	1.19789	0.207592	0.835548	0.929922
Rps15	13.1426	-0.285189	1.38236	-0.206306	0.836552	0.930509
Astn2	20.2722	0.178896	0.869992	0.20563	0.83708	0.930566
Igf2bp3	14.4818	0.228387	1.1183	0.204226	0.838177	0.930795
Myo5a	656.1	0.23619	1.15697	0.204145	0.83824	0.930795
Arhgap15	11.4497	0.187998	0.923755	0.203515	0.838732	0.930812
Pnpla7	33.3126	0.197889	0.975291	0.202902	0.839211	0.930814
U2af2	20.0219	-0.229493	1.13552	-0.202104	0.839836	0.930977
Gltp	19.856	-0.230868	1.16275	-0.198554	0.842612	0.932692
Orc2	8.15825	-0.237678	1.19863	-0.198292	0.842817	0.932692
G630055G22Rik	15.8674	0.207348	1.04472	0.198472	0.842676	0.932692
R3hcc1l	224.004	-0.203452	1.03043	-0.197444	0.84348	0.932897
Dst	1065.73	-0.218967	1.14994	-0.190416	0.848983	0.934563
Diaph2	14.3296	0.178231	0.962759	0.185126	0.85313	0.934563
Mdn1	11.9563	-0.202865	1.06984	-0.189622	0.849606	0.934563
Rhoq	59.0352	-0.169726	0.910096	-0.186492	0.852059	0.934563
Gm1821	31.0414	-0.143008	0.765597	-0.186793	0.851823	0.934563
Shisa6	56.6028	-0.186907	0.997875	-0.187305	0.851421	0.934563
Dpp6	9.73531	0.171352	0.891164	0.192278	0.847524	0.934563
Rrm2b	96.7987	0.199274	1.03436	0.192655	0.84723	0.934563
Setd5	11.9719	0.217596	1.13236	0.192162	0.847615	0.934563
Mid1ip1	9.51502	0.200259	1.04738	0.1912	0.848369	0.934563
Zpbp	26.1347	0.257819	1.38802	0.185747	0.852643	0.934563
Snx10	8.85442	0.246701	1.3302	0.185461	0.852867	0.934563
Aco2	8.2358	0.207556	1.08157	0.191902	0.847819	0.934563
Rpl8	13.6352	-0.173075	0.919637	-0.188199	0.85072	0.934563
Fyb	10.3033	0.189919	0.989864	0.191864	0.847849	0.934563
Acbd6	50.5794	-0.226878	1.19533	-0.189803	0.849463	0.934563
Suclg1	7.40265	-0.243934	1.30054	-0.187564	0.851218	0.934563
Mpi	16.0913	-0.21602	1.18075	-0.182951	0.854837	0.935907
Zfp532	68.507	-0.15858	0.878608	-0.18049	0.856768	0.937075
Il1rapl2	12.1501	-0.155527	0.862279	-0.180368	0.856864	0.937075
Luzp2	10.7947	-0.174917	0.980212	-0.178449	0.858371	0.938197
Eif4g2	8.07426	0.225243	1.26708	0.177765	0.858907	0.938258
Edil3	10.7145	-0.168437	0.974567	-0.172832	0.862783	0.941964
Capza2	10.9315	-0.199416	1.1709	-0.17031	0.864766	0.943601
Fam172a	12.9609	0.174565	1.03284	0.169014	0.865786	0.944186
Klhl22	17.1293	-0.173736	1.03852	-0.167293	0.86714	0.944606
Oprm1	9.41895	-0.206702	1.23205	-0.167771	0.866764	0.944606
Rab5a	28.5341	-0.218006	1.31837	-0.16536	0.86866	0.945735
Exoc4	117.573	0.175211	1.08702	0.161184	0.871948	0.946673
Tyw1	77.4026	0.178011	1.10019	0.1618	0.871463	0.946673
Vmp1	18.0363	0.159005	0.983052	0.161747	0.871505	0.946673
Olig2	8.03787	0.179507	1.10266	0.162794	0.87068	0.946673
Golph3	115.827	-0.202469	1.25188	-0.161731	0.871518	0.946673
Asrgl1	67.8929	-0.185455	1.16117	-0.159714	0.873106	0.947403
Wnk1	783.964	-0.154516	1.00417	-0.153874	0.877709	0.947658
Jmjd1c	96.5091	0.142	0.927596	0.153084	0.878332	0.947658
Inpp5b	8.26471	-0.189265	1.23283	-0.15352	0.877988	0.947658
Gmds	10.0939	0.184935	1.2116	0.152637	0.878684	0.947658
Cntn5	8.48391	-0.142373	0.928082	-0.153405	0.878079	0.947658
Cdk5rap2	504.054	-0.167312	1.08381	-0.154373	0.877315	0.947658
2002-02-28	8.3144	-0.141583	0.922726	-0.153439	0.878052	0.947658
Grip1	14.0595	0.164559	1.04159	0.157989	0.874466	0.947658
Arfgef2	16.0196	-0.177134	1.12816	-0.157011	0.875236	0.947658
Ugp2	13.5297	-0.226829	1.42856	-0.158781	0.873841	0.947658
Ccdc9	8.59332	-0.22955	1.4833	-0.154756	0.877014	0.947658
Adgre1	21.8501	-0.175665	1.16593	-0.150665	0.88024	0.948811
Gnaq	131.281	0.153421	1.02261	0.150029	0.880742	0.948828
Ell	8.70908	0.149493	1.00247	0.149125	0.881455	0.949072
Spred2	10.1549	-0.12866	0.872659	-0.147435	0.882789	0.94946
Camta2	12.8973	0.16718	1.13242	0.147631	0.882634	0.94946
Rfwd2	21.9981	-0.120485	0.842578	-0.142996	0.886294	0.949586
Helz	12.6629	-0.153136	1.05962	-0.144519	0.88509	0.949586
Fam185a	9.01821	0.213937	1.49636	0.142971	0.886313	0.949586
Oaz1	9.06169	-0.130328	0.903299	-0.14428	0.88528	0.949586
Oaz1-ps	9.06169	-0.130328	0.903299	-0.14428	0.88528	0.949586
Sumo2	127.585	0.155891	1.0822	0.144051	0.88546	0.949586
Akt3	23.3682	0.196268	1.35887	0.144435	0.885157	0.949586
Mfsd7b	10.4246	-0.167148	1.19721	-0.139615	0.888964	0.950382
Arhgap21	18.6313	-0.133469	0.956332	-0.139564	0.889005	0.950382
Tuba1c	16.1229	-0.11084	0.791204	-0.14009	0.888589	0.950382
Dis3l2	13.6062	-0.123219	0.875607	-0.140724	0.888088	0.950382
Rpl18a	11.5313	-0.140046	1.0123	-0.138344	0.889969	0.950892
Dclk2	9.14771	-0.137167	1.03344	-0.132729	0.894408	0.953128
Bmpr1a	17.8806	-0.150157	1.13235	-0.132607	0.894504	0.953128
Zfp280d	128.05	0.153707	1.14219	0.134571	0.892951	0.953128
Rhoa	8.11207	-0.144013	1.08495	-0.132737	0.894401	0.953128
Lpcat2	22.4514	0.156885	1.16971	0.134124	0.893305	0.953128
Fosb	8.04102	-0.136623	1.05228	-0.129835	0.896697	0.954943
Mtmr14	18.2072	0.152184	1.21405	0.125352	0.900245	0.95514
Hdac1	9.29517	-0.144634	1.12782	-0.128242	0.897958	0.95514
Rasal2	15.7293	0.12761	0.994677	0.128293	0.897917	0.95514
Arsb	88.2963	-0.137643	1.09876	-0.125271	0.900309	0.95514
Lamp2	21.1698	0.148926	1.17104	0.127174	0.898803	0.95514
Wdr5	31.2209	0.163784	1.30608	0.125401	0.900206	0.95514
Rgs17	14.0757	0.13959	1.11339	0.125374	0.900227	0.95514
Nipsnap1	31.8984	0.169436	1.39163	0.121754	0.903094	0.956534
Ppme1	35.1842	0.154515	1.25733	0.122891	0.902194	0.956534
Tmbim6	14.7209	-0.133349	1.09208	-0.122106	0.902815	0.956534
Atg5	8.08917	0.132815	1.11101	0.119545	0.904844	0.956802
Cit	9.63408	-0.148719	1.2335	-0.120567	0.904034	0.956802
Atp6v0c-ps2	12.6559	0.1069	0.903331	0.118339	0.905799	0.956802
Atp6v0c	12.6559	0.1069	0.903331	0.118339	0.905799	0.956802
Mfsd2a	7.81803	-0.14423	1.21382	-0.118823	0.905416	0.956802
Eif1	7.98098	0.114773	0.979352	0.117193	0.906707	0.957243
Plxdc2	49.4896	0.132446	1.1552	0.114651	0.908721	0.957298
Phlpp1	52.5219	-0.113532	0.984465	-0.115324	0.908189	0.957298
Kdm4b	8.84285	0.131728	1.14375	0.115172	0.908309	0.957298
Nme2	7.97767	-0.145237	1.26023	-0.115246	0.90825	0.957298
Ints2	20.8708	-0.119	1.0437	-0.114018	0.909223	0.95731
Fto	8.2055	0.127897	1.12822	0.113362	0.909744	0.957341
Tspan3	29.9702	0.100197	0.889294	0.112671	0.910292	0.957401
Cnp	15.7591	-0.111552	1.01062	-0.110379	0.912109	0.958795
Ubb	37.3509	0.0862732	0.792028	0.108927	0.91326	0.959489
Lingo2	23.028	-0.0918586	0.875778	-0.104888	0.916465	0.961246
A230057D06Rik	7.68897	-0.112189	1.08171	-0.103714	0.917396	0.961246
Hecw2	16.5263	0.104776	0.990696	0.10576	0.915772	0.961246
Itga9	9.36721	-0.089907	0.861756	-0.10433	0.916907	0.961246
Rps23	10.7555	-0.0951963	0.91422	-0.104129	0.917067	0.961246
Agbl1	10.0591	0.0900679	0.883633	0.101929	0.918813	0.961806
Pls1	13.7013	0.130494	1.28188	0.101799	0.918917	0.961806
Pdgfra	83.4549	-0.0840608	0.84554	-0.0994167	0.920807	0.962723
Rnf157	14.8127	-0.108952	1.10939	-0.098209	0.921766	0.962723
Nr2c1	7.55468	-0.119919	1.20642	-0.0994003	0.92082	0.962723
Prpf38b	9.99564	-0.1202	1.22234	-0.0983362	0.921665	0.962723
Ccser1	34.7821	0.075319	0.779923	0.0965723	0.923066	0.963145
Atxn10	16.7594	0.116785	1.23259	0.0947476	0.924515	0.963145
Tuba1b	18.3625	-0.0757104	0.795831	-0.0951337	0.924209	0.963145
Lpp	91.5521	-0.0999658	1.05681	-0.0945923	0.924639	0.963145
Sec14l1	10.7061	0.131634	1.36938	0.0961272	0.92342	0.963145
Hspa5	11.0205	-0.09427	1.01361	-0.0930043	0.9259	0.963944
Cacna1e	29.7818	0.0931119	1.06793	0.0871889	0.930521	0.967207
Arid1a	218.301	-0.0787103	0.89876	-0.0875765	0.930213	0.967207
Coil	9.94825	0.104703	1.1855	0.0883201	0.929622	0.967207
Snx2	124.554	-0.109027	1.2844	-0.0848858	0.932352	0.968106
Sms	8.77126	-0.118819	1.40458	-0.0845941	0.932584	0.968106
Nek10	12.1414	-0.103195	1.23433	-0.0836039	0.933371	0.968106
D030047H15Rik	13.3149	-0.108188	1.28696	-0.0840652	0.933005	0.968106
Tram1	59.6337	0.0839788	1.0337	0.0812406	0.935251	0.968635
Kansl1l	37.6473	-0.109393	1.33356	-0.0820306	0.934622	0.968635
Galnt7	19.7903	0.0755957	0.937957	0.0805961	0.935763	0.968635
Nrg3	166.85	-0.0814694	1.01249	-0.0804647	0.935868	0.968635
Peli2	20.4089	0.0692639	0.925513	0.0748384	0.940343	0.968643
Nav1	15.8096	0.0676879	0.875412	0.0773212	0.938368	0.968643
Gabrr1	8.09565	0.0961637	1.27071	0.0756772	0.939676	0.968643
Gm14391	22.1398	-0.0620686	0.812161	-0.076424	0.939082	0.968643
Mapkap1	18.3355	0.0673698	0.892582	0.0754774	0.939835	0.968643
Tbc1d9	9.01722	-0.0807871	1.05164	-0.0768202	0.938767	0.968643
Gapdh	9.35752	-0.0806601	1.01123	-0.0797645	0.936425	0.968643
Ip6k1	9.46011	0.0926806	1.19353	0.0776528	0.938104	0.968643
Pus10	14.7663	-0.103128	1.37153	-0.0751917	0.940062	0.968643
Cnot2	141.974	-0.0695267	0.981879	-0.0708098	0.943549	0.969764
Rps14	39.9314	0.0609561	0.842723	0.0723323	0.942337	0.969764
Spag9	26.0647	-0.0628686	0.879056	-0.0715183	0.942985	0.969764
Samhd1	11.1792	0.0969785	1.34916	0.0718807	0.942697	0.969764
Epha5	57.9624	0.0773678	1.09979	0.0703476	0.943917	0.969764
Klhl1	7.46683	0.0669825	1.01784	0.0658084	0.94753	0.972382
Pak6	14.0747	-0.0575004	0.874145	-0.065779	0.947554	0.972382
Gdi1	13.9921	0.0542672	0.862096	0.062948	0.949808	0.972382
Yeats2	132.517	-0.068556	1.05061	-0.0652535	0.947972	0.972382
Cse1l	15.0077	-0.0730469	1.16247	-0.0628375	0.949896	0.972382
Gnas	14.445	0.0626704	0.998503	0.0627644	0.949954	0.972382
U2surp	20.0351	-0.0657546	1.0297	-0.0638579	0.949083	0.972382
Utp6	15.6129	0.0800806	1.31431	0.0609296	0.951415	0.973111
Adgrv1	14.8496	-0.0605761	0.999311	-0.0606178	0.951664	0.973111
Sugct	15.7898	0.0547941	0.917748	0.059705	0.952391	0.973344
Bc1	39.7736	-0.0474534	0.845156	-0.0561475	0.955224	0.975729
F8	9.04766	0.0568267	1.05389	0.0539207	0.956998	0.976729
Med26	8.50998	0.0607587	1.13224	0.0536624	0.957204	0.976729
Fut8	36.6744	0.0487093	0.984161	0.0494932	0.960526	0.977798
Klf8	7.69735	-0.0515208	1.02558	-0.0502357	0.959935	0.977798
Wnk3	8.3931	0.0444846	0.88388	0.0503287	0.95986	0.977798
1700016L04Rik	25.6073	0.0470497	0.94785	0.0496383	0.960411	0.977798
Zeb2	251.706	-0.0576621	1.17195	-0.049202	0.960758	0.977798
Lrig2	61.3381	-0.0659003	1.35995	-0.0484578	0.961351	0.977892
Fam19a1	31.9869	-0.0532132	1.1198	-0.0475203	0.962099	0.978142
Clu	10.9061	-0.0458496	0.978747	-0.0468452	0.962637	0.978179
Oxr1	9.08032	0.0522261	1.18316	0.044141	0.964792	0.979349
C330021F23Rik	16.1667	0.0382975	0.866004	0.0442233	0.964726	0.979349
Usp9x	183.366	0.0528737	1.24438	0.0424899	0.966108	0.980175
Stau2	7.94525	-0.0424128	1.02181	-0.0415074	0.966891	0.98046
Rims2	29.4038	-0.0417614	1.05624	-0.0395379	0.968462	0.981542
Dym	18.2727	-0.0353611	0.9984	-0.0354177	0.971747	0.98436
Mgat4c	9.81178	0.035343	1.05896	0.0333751	0.973375	0.984758
Iars	13.5552	-0.0356832	1.08044	-0.0330266	0.973653	0.984758
Gse1	18.9249	0.0390518	1.15857	0.033707	0.973111	0.984758
Adam12	35.6463	0.031871	0.987944	0.0322599	0.974265	0.984866
Dner	7.93349	-0.0281783	0.910866	-0.0309357	0.975321	0.985101
Map4k3	9.80238	-0.0362096	1.17938	-0.0307022	0.975507	0.985101
Htra1	10.0921	-0.0350776	1.19821	-0.029275	0.976645	0.98574
Cwf19l1	10.28	-0.039084	1.43092	-0.0273138	0.978209	0.986808
Ankrd36	10.1068	0.0234739	0.908197	0.0258467	0.97938	0.987478
Tpm1	107.821	-0.0259159	1.12872	-0.0229605	0.981682	0.989288
Ctdspl2	9.15677	-0.0200206	1.01266	-0.0197703	0.984227	0.990829
Tmem132b	20.0186	-0.0198082	0.971265	-0.0203942	0.983729	0.990829
Btbd9	26.083	-0.0133817	0.844281	-0.0158499	0.987354	0.993287
Zc3h14	1570.45	0.0181667	1.17714	0.0154329	0.987687	0.993287
Suv420h1	21.146	0.0155741	1.10998	0.014031	0.988805	0.9939
Slc24a3	119.135	-0.0165297	1.24966	-0.0132274	0.989446	0.994032
3110039I08Rik	15.9037	0.0130534	1.09331	0.0119394	0.990474	0.994552
Birc6	11.2302	0.00891913	0.999122	0.00892697	0.992877	0.9959
Brinp3	10.0936	0.00730567	0.916414	0.00797202	0.993639	0.9959
Sumo1	7.61635	0.0090767	1.17913	0.00769781	0.993858	0.9959
Ap2b1	18.722	-0.00956208	1.18682	-0.00805691	0.993572	0.9959
Evi5l	10.5834	0.0070697	1.22004	0.00579467	0.995377	0.99637
Chuk	13.7251	0.00691794	1.33319	0.00518899	0.99586	0.99637
Cul2	11.9184	-0.00869947	1.44315	-0.00602813	0.99519	0.99637
Ttll5	11.6955	0.0040315	1.08782	0.00370604	0.997043	0.997043
Atxn7	7.19061	-2.24606	1.44226	-1.55731	0.119396	NA
St7	6.922	-1.27223	1.21015	-1.0513	0.293122	NA
Apoo-ps	6.42629	-3.25733	1.43339	-2.27246	0.0230589	NA
Fam45a	7.11415	-0.632151	1.36046	-0.46466	0.642175	NA
Dimt1	6.71447	-0.363012	1.38748	-0.261633	0.793604	NA
Plekho2	6.79677	-2.52567	1.23249	-2.04924	0.0404384	NA
Poln	5.93043	-2.37769	1.4046	-1.69279	0.0904953	NA
Oosp3	4.88375	-2.71736	1.49129	-1.82215	0.0684325	NA
Rhpn2	6.33209	-2.10441	1.34628	-1.56313	0.118023	NA
Ofd1	7.38033	-0.413466	1.19948	-0.344705	0.730316	NA
Sqrdl	5.09646	-0.763588	1.45335	-0.525397	0.599307	NA
Rap1b	6.29004	-3.68623	1.33856	-2.75388	0.00588929	NA
Nln	6.47263	-0.184873	1.18855	-0.155545	0.876392	NA
Samd8	5.13344	-1.74699	1.27157	-1.37388	0.169478	NA
Qser1	4.4588	-2.15953	1.37039	-1.57585	0.115059	NA
Apobec1	5.82666	-1.52985	1.23415	-1.2396	0.215125	NA
Vnn3	5.55513	-1.56998	1.33009	-1.18036	0.237859	NA
Ctnnal1	5.0029	-1.61388	1.26885	-1.27192	0.203402	NA
Mto1	5.28917	-1.04327	1.25698	-0.829985	0.406547	NA
Nvl	6.38848	0.533083	1.21674	0.438124	0.661297	NA
Taf8	4.74617	-0.587448	1.41102	-0.416329	0.677169	NA
Faf1	7.25689	-1.66987	1.02838	-1.62378	0.104422	NA
Nell2	6.01177	-1.61965	1.34434	-1.20479	0.228284	NA
Tpst1	5.66693	-1.51449	1.31275	-1.15368	0.248632	NA
B230112J18Rik	5.29205	-0.475151	1.41344	-0.336166	0.736746	NA
Tmem163	7.1114	-1.46252	1.01764	-1.43717	0.15067	NA
Wdr72	6.10813	-1.46649	1.28036	-1.14537	0.252054	NA
Zfp131	5.93289	-0.15086	1.32101	-0.1142	0.909079	NA
Klb	4.77717	-1.01681	1.4112	-0.720528	0.4712	NA
Zbtb17	5.00539	-0.916725	1.29106	-0.710057	0.477669	NA
Brwd1	6.62546	-0.847943	1.16381	-0.728593	0.46625	NA
Cyp2s1	5.40247	-0.58855	1.32412	-0.444485	0.656692	NA
B3galnt2	6.66212	-0.826331	1.15171	-0.717479	0.473078	NA
Gm10635	5.43352	-0.200435	1.29797	-0.154422	0.877277	NA
Dyrk1a	4.14905	-0.75242	1.41017	-0.533567	0.593641	NA
Zfyve9	7.30526	-0.846671	1.16892	-0.724317	0.468871	NA
Gm12718	5.90737	-0.242847	1.24857	-0.1945	0.845784	NA
Mvb12b	7.29189	-1.6363	1.1125	-1.47083	0.141337	NA
Lamc1	5.42095	-0.0595748	1.14458	-0.0520496	0.958489	NA
Cul9	7.00775	-0.360582	1.09951	-0.327947	0.742952	NA
Tbcd	7.29486	-1.08753	1.012	-1.07463	0.28254	NA
Pak1	5.91638	0.121257	1.25967	0.0962613	0.923313	NA
[truncated: 5,417 more rows]
