# Supplementary material for: Transcriptome Profiling of Layer 5 Intratelencephalic Projection Neurons From the Mature Mouse Motor Cortex
Source: Front Mol Neurosci. 2018 Nov 12;11:410. doi: 10.3389/fnmol.2018.00410 (PMC6240696; doi:10.3389/fnmol.2018.00410)
Supplement: Supplementary file 6 [file Table_5.XLSX]

## Sheet: a
Supplementary table 5 Functional annotation and term enrichment analysis output from DAVID (Fezf2+ve IT-PNs)
GO: gene ontology
CC: cellular component
MF: molecular function
BP: biological process
Annotation Cluster 1	Enrichment Score: 1.4794742699039496			EASE score
Category	Term	Count	%	PValue	Genes (Entrez ID)	List Total	Pop Hits	Pop Total	Benjamini
INTERPRO	IPR018249:EF-HAND 2	5	6.66667	0.012866	20740, 56461, 67860, 20191, 19058	61	94	6169	0.918911
INTERPRO	IPR011992:EF-Hand type	5	6.66667	0.0174904	20740, 56461, 67860, 20191, 19058	61	103	6169	0.819419
INTERPRO	IPR002048:Calcium-binding EF-hand	4	5.33333	0.025956	20740, 56461, 20191, 19058	61	66	6169	0.817436
SMART	SM00054:EFh	4	5.33333	0.0314192	20740, 56461, 20191, 19058	38	66	3505	0.797329
GOTERM_MF_FAT	GO:0005509~calcium ion binding	6	8	0.218249	20740, 56461, 67860, 18189, 20191, 19058	42	363	4607	0.997642
Annotation Cluster 2	Enrichment Score: 1.471864537115732
Category	Term	Count	%	PValue	Genes	List Total	Pop Hits	Pop Total	Benjamini
GOTERM_CC_FAT	GO:0030018~Z disc	3	4	0.0170099	20740, 16480, 20191	43	21	4351	0.872386
GOTERM_CC_FAT	GO:0031674~I band	3	4	0.0185975	20740, 16480, 20191	43	22	4351	0.675787
GOTERM_CC_FAT	GO:0030017~sarcomere	3	4	0.0397693	20740, 16480, 20191	43	33	4351	0.802747
GOTERM_CC_FAT	GO:0044449~contractile fiber part	3	4	0.0466016	20740, 16480, 20191	43	36	4351	0.761091
GOTERM_CC_FAT	GO:0030016~myofibril	3	4	0.0489689	20740, 16480, 20191	43	37	4351	0.700309
GOTERM_CC_FAT	GO:0043292~contractile fiber	3	4	0.0513794	20740, 16480, 20191	43	38	4351	0.651782
Annotation Cluster 3	Enrichment Score: 1.3975060789680442
Category	Term	Count	%	PValue	Genes	List Total	Pop Hits	Pop Total	Benjamini
INTERPRO	IPR001452:Src homology-3 domain	5	6.66667	0.0303447	207777, 117600, 20740, 20409, 70097	61	122	6169	0.775642
SP_PIR_KEYWORDS	sh3 domain	5	6.66667	0.0337783	207777, 117600, 20740, 20409, 70097	66	120	6360	0.992133
SMART	SM00326:SH3	5	6.66667	0.0380492	207777, 117600, 20740, 20409, 70097	38	122	3505	0.620841
UP_SEQ_FEATURE	domain:SH3	4	5.33333	0.0659035	117600, 20740, 20409, 70097	63	93	6187	0.996852
Annotation Cluster 4	Enrichment Score: 1.1403702717350674
Category	Term	Count	%	PValue	Genes	List Total	Pop Hits	Pop Total	Benjamini
INTERPRO	IPR002048:Calcium-binding EF-hand	4	5.33333	0.025956	20740, 56461, 20191, 19058	61	66	6169	0.817436
SMART	SM00054:EFh	4	5.33333	0.0314192	20740, 56461, 20191, 19058	38	66	3505	0.797329
UP_SEQ_FEATURE	domain:EF-hand 3	3	4	0.0500599	20740, 56461, 19058	63	36	6187	0.99693
INTERPRO	IPR018247:EF-HAND 1	4	5.33333	0.0645428	20740, 56461, 67860, 19058	61	95	6169	0.88436
UP_SEQ_FEATURE	calcium-binding region:2	3	4	0.111148	20740, 56461, 19058	63	57	6187	0.999653
INTERPRO	IPR018248:EF hand	3	4	0.121565	20740, 56461, 19058	61	62	6169	0.972461
UP_SEQ_FEATURE	calcium-binding region:1	3	4	0.127662	20740, 56461, 19058	63	62	6187	0.999544
UP_SEQ_FEATURE	domain:EF-hand 2	3	4	0.165765	20740, 56461, 19058	63	73	6187	0.999527
Annotation Cluster 5	Enrichment Score: 1.0918848968657662
Category	Term	Count	%	PValue	Genes	List Total	Pop Hits	Pop Total	Benjamini
GOTERM_BP_FAT	GO:0016481~negative regulation of transcription	5	6.66667	0.0461149	83925, 56461, 21413, 211323, 18628	45	147	4743	1
GOTERM_BP_FAT	GO:0045934~negative regulation of nucleobase, nucleoside, nucleotide and nucleic acid metabolic process	5	6.66667	0.0520942	83925, 56461, 21413, 211323, 18628	45	153	4743	0.999998
GOTERM_BP_FAT	GO:0051172~negative regulation of nitrogen compound metabolic process	5	6.66667	0.0552377	83925, 56461, 21413, 211323, 18628	45	156	4743	0.999921
GOTERM_BP_FAT	GO:0010629~negative regulation of gene expression	5	6.66667	0.0573902	83925, 56461, 21413, 211323, 18628	45	158	4743	0.999372
GOTERM_BP_FAT	GO:0010558~negative regulation of macromolecule biosynthetic process	5	6.66667	0.0629691	83925, 56461, 21413, 211323, 18628	45	163	4743	0.995524
GOTERM_BP_FAT	GO:0031327~negative regulation of cellular biosynthetic process	5	6.66667	0.0664512	83925, 56461, 21413, 211323, 18628	45	166	4743	0.992566
GOTERM_BP_FAT	GO:0009890~negative regulation of biosynthetic process	5	6.66667	0.0688283	83925, 56461, 21413, 211323, 18628	45	168	4743	0.988299
GOTERM_BP_FAT	GO:0051253~negative regulation of RNA metabolic process	4	5.33333	0.0971871	83925, 56461, 21413, 18628	45	119	4743	0.993914
GOTERM_BP_FAT	GO:0045892~negative regulation of transcription, DNA-dependent	4	5.33333	0.0971871	83925, 56461, 21413, 18628	45	119	4743	0.993914
GOTERM_BP_FAT	GO:0010605~negative regulation of macromolecule metabolic process	5	6.66667	0.102187	83925, 56461, 21413, 211323, 18628	45	193	4743	0.992478
GOTERM_BP_FAT	GO:0000122~negative regulation of transcription from RNA polymerase II promoter	3	4	0.189364	56461, 21413, 18628	45	86	4743	0.993184
GOTERM_MF_FAT	GO:0016564~transcription repressor activity	3	4	0.196955	83925, 56461, 21413	42	92	4607	0.998141
Annotation Cluster 6	Enrichment Score: 0.834440574815352
Category	Term	Count	%	PValue	Genes	List Total	Pop Hits	Pop Total	Benjamini
GOTERM_BP_FAT	GO:0045449~regulation of transcription	12	16	0.103137	80892, 83925, 232906, 64144, 56461, 217031, 13819, 21413, 211323, 18514, 18628, 16978	45	791	4743	0.989181
GOTERM_BP_FAT	GO:0006350~transcription	10	13.3333	0.127013	80892, 83925, 232906, 56461, 217031, 13819, 21413, 18514, 18628, 16978	45	637	4743	0.992105
SP_PIR_KEYWORDS	transcription regulation	10	13.3333	0.139267	80892, 83925, 232906, 56461, 217031, 13819, 21413, 18514, 18628, 16978	66	585	6360	0.99494
GOTERM_MF_FAT	GO:0003677~DNA binding	9	12	0.153948	80892, 83925, 232906, 56461, 217031, 13819, 21413, 18514, 16978	42	598	4607	0.99682
SP_PIR_KEYWORDS	dna-binding	8	10.6667	0.169801	80892, 83925, 232906, 217031, 13819, 21413, 18514, 16978	66	447	6360	0.994741
SP_PIR_KEYWORDS	Transcription	10	13.3333	0.206506	80892, 83925, 232906, 56461, 217031, 13819, 21413, 18514, 18628, 16978	66	643	6360	0.990526
Annotation Cluster 7	Enrichment Score: 0.7013802485463518
Category	Term	Count	%	PValue	Genes	List Total	Pop Hits	Pop Total	Benjamini
GOTERM_CC_FAT	GO:0005789~endoplasmic reticulum membrane	3	4	0.156008	76976, 20191, 67048	43	73	4351	0.921463
GOTERM_CC_FAT	GO:0042175~nuclear envelope-endoplasmic reticulum network	3	4	0.180061	76976, 20191, 67048	43	80	4351	0.929136
GOTERM_CC_FAT	GO:0044432~endoplasmic reticulum part	3	4	0.280087	76976, 20191, 67048	43	108	4351	0.951851
Annotation Cluster 8	Enrichment Score: 0.6332274747852699
Category	Term	Count	%	PValue	Genes	List Total	Pop Hits	Pop Total	Benjamini
GOTERM_BP_FAT	GO:0035295~tube development	4	5.33333	0.0601001	232906, 13819, 18514, 19058	45	97	4743	0.997942
GOTERM_BP_FAT	GO:0043009~chordate embryonic development	3	4	0.456279	232906, 13819, 18514	45	165	4743	0.999665
GOTERM_BP_FAT	GO:0009792~embryonic development ending in birth or egg hatching	3	4	0.459422	232906, 13819, 18514	45	166	4743	0.999618
Annotation Cluster 9	Enrichment Score: 0.6032300552338089
Category	Term	Count	%	PValue	Genes	List Total	Pop Hits	Pop Total	Benjamini
GOTERM_BP_FAT	GO:0048878~chemical homeostasis	4	5.33333	0.168128	14319, 13819, 211323, 20191	45	153	4743	0.995498
GOTERM_BP_FAT	GO:0019725~cellular homeostasis	4	5.33333	0.189015	14319, 69367, 211323, 20191	45	162	4743	0.994631
GOTERM_BP_FAT	GO:0006873~cellular ion homeostasis	3	4	0.299558	14319, 211323, 20191	45	118	4743	0.998923
GOTERM_BP_FAT	GO:0055082~cellular chemical homeostasis	3	4	0.303017	14319, 211323, 20191	45	119	4743	0.998734
GOTERM_BP_FAT	GO:0050801~ion homeostasis	3	4	0.334015	14319, 211323, 20191	45	128	4743	0.998842
Annotation Cluster 10	Enrichment Score: 0.5348199727041429
Category	Term	Count	%	PValue	Genes	List Total	Pop Hits	Pop Total	Benjamini
INTERPRO	IPR015943:WD40/YVTN repeat-like	4	5.33333	0.190799	209018, 78808, 246694, 19058	61	155	6169	0.994107
INTERPRO	IPR019782:WD40 repeat 2	3	4	0.282992	209018, 78808, 19058	61	108	6169	0.999231
INTERPRO	IPR017986:WD40 repeat, region	3	4	0.319125	209018, 78808, 19058	61	118	6169	0.999423
SP_PIR_KEYWORDS	wd repeat	3	4	0.421124	209018, 78808, 19058	66	140	6360	0.998377
Annotation Cluster 11	Enrichment Score: 0.5072953344893086
Category	Term	Count	%	PValue	Genes	List Total	Pop Hits	Pop Total	Benjamini
GOTERM_MF_FAT	GO:0030695~GTPase regulator activity	4	5.33333	0.281868	117600, 232906, 381085, 56508	42	208	4607	0.99919
GOTERM_MF_FAT	GO:0060589~nucleoside-triphosphatase regulator activity	4	5.33333	0.286784	117600, 232906, 381085, 56508	42	210	4607	0.997012
GOTERM_MF_FAT	GO:0005096~GTPase activator activity	3	4	0.296247	117600, 232906, 381085	42	122	4607	0.993498
GOTERM_BP_FAT	GO:0007264~small GTPase mediated signal transduction	3	4	0.323715	117600, 232906, 56508	45	125	4743	0.998806
GOTERM_MF_FAT	GO:0008047~enzyme activator activity	3	4	0.375066	117600, 232906, 381085	42	146	4607	0.988803
Annotation Cluster 12	Enrichment Score: 0.5069681302510841
Category	Term	Count	%	PValue	Genes	List Total	Pop Hits	Pop Total	Benjamini
GOTERM_BP_FAT	GO:0016477~cell migration	3	4	0.251029	117600, 11947, 211323	45	104	4743	0.997546
GOTERM_BP_FAT	GO:0051674~localization of cell	3	4	0.289168	117600, 11947, 211323	45	115	4743	0.9989
GOTERM_BP_FAT	GO:0048870~cell motility	3	4	0.289168	117600, 11947, 211323	45	115	4743	0.9989
GOTERM_BP_FAT	GO:0006928~cell motion	3	4	0.446789	117600, 11947, 211323	45	162	4743	0.999659
Annotation Cluster 13	Enrichment Score: 0.5013318759429253
Category	Term	Count	%	PValue	Genes	List Total	Pop Hits	Pop Total	Benjamini
GOTERM_MF_FAT	GO:0046872~metal ion binding	17	22.6667	0.29501	20740, 83925, 319822, 59125, 56461, 69367, 213043, 59029, 67860, 20191, 18189, 320472, 51902, 80892, 14319, 209018, 19058	42	1563	4607	0.995772
GOTERM_MF_FAT	GO:0043169~cation binding	17	22.6667	0.312774	20740, 83925, 319822, 59125, 56461, 69367, 213043, 59029, 67860, 20191, 18189, 320472, 51902, 80892, 14319, 209018, 19058	42	1580	4607	0.990031
GOTERM_MF_FAT	GO:0043167~ion binding	17	22.6667	0.339576	20740, 83925, 319822, 59125, 56461, 69367, 213043, 59029, 67860, 20191, 18189, 320472, 51902, 80892, 14319, 209018, 19058	42	1605	4607	0.988436
Annotation Cluster 14	Enrichment Score: 0.456327642705915
Category	Term	Count	%	PValue	Genes	List Total	Pop Hits	Pop Total	Benjamini
GOTERM_MF_FAT	GO:0005506~iron ion binding	3	4	0.306211	14319, 69367, 213043	42	125	4607	0.992069
SP_PIR_KEYWORDS	iron	3	4	0.333064	14319, 69367, 213043	66	116	6360	0.998246
GOTERM_BP_FAT	GO:0055114~oxidation reduction	4	5.33333	0.419247	14319, 69367, 213043, 66945	45	253	4743	0.999568
Annotation Cluster 15	Enrichment Score: 0.4369033009938963
Category	Term	Count	%	PValue	Genes	List Total	Pop Hits	Pop Total	Benjamini
GOTERM_BP_FAT	GO:0042325~regulation of phosphorylation	3	4	0.354491	64144, 211323, 56508	45	134	4743	0.998665
GOTERM_BP_FAT	GO:0019220~regulation of phosphate metabolic process	3	4	0.371401	64144, 211323, 56508	45	139	4743	0.998901
GOTERM_BP_FAT	GO:0051174~regulation of phosphorus metabolic process	3	4	0.371401	64144, 211323, 56508	45	139	4743	0.998901
Annotation Cluster 16	Enrichment Score: 0.4124744061841394
Category	Term	Count	%	PValue	Genes	List Total	Pop Hits	Pop Total	Benjamini
GOTERM_CC_FAT	GO:0000267~cell fraction	5	6.66667	0.308185	67452, 319984, 57344, 76976, 18189	43	291	4351	0.925781
GOTERM_CC_FAT	GO:0005624~membrane fraction	4	5.33333	0.426901	67452, 319984, 76976, 18189	43	246	4351	0.964569
GOTERM_CC_FAT	GO:0005626~insoluble fraction	4	5.33333	0.439986	67452, 319984, 76976, 18189	43	251	4351	0.95768
