# Supplementary material for: Transcriptome Profiling of Layer 5 Intratelencephalic Projection Neurons From the Mature Mouse Motor Cortex
Source: Front Mol Neurosci. 2018 Nov 12;11:410. doi: 10.3389/fnmol.2018.00410 (PMC6240696; doi:10.3389/fnmol.2018.00410)
Supplement: Supplementary file 7 [file Table_6.XLSX]

## Sheet: a
Supplementary table 5 Functional annotation and term enrichment analysis output from DAVID (Fezf2-ve IT-PNs)
GO: gene ontology
CC: cellular component
MF: molecular function
BP: biological process
Annotation Cluster 1	Enrichment Score: 2.4576753352960576			EASE score
Category	Term	Count	%	PValue	Genes (Entrez ID)	List Total	Pop Hits	Pop Total	Benjamini
GOTERM_BP_FAT	GO:0051605~protein maturation by peptide bond cleavage	5	4.5045	0.00123116	12259, 19073, 66624, 12260, 12262	86	27	4743	0.426269
GOTERM_BP_FAT	GO:0016485~protein processing	5	4.5045	0.00537265	12259, 19073, 66624, 12260, 12262	86	40	4743	0.455234
GOTERM_BP_FAT	GO:0051604~protein maturation	5	4.5045	0.0064043	12259, 19073, 66624, 12260, 12262	86	42	4743	0.439836
Annotation Cluster 2	Enrichment Score: 2.003123361322884
Category	Term	Count	%	PValue	Genes	List Total	Pop Hits	Pop Total	Benjamini
GOTERM_BP_FAT	GO:0051252~regulation of RNA metabolic process	19	17.1171	0.00128805	11911, 22695, 329650, 11906, 50794, 13653, 22778, 21938, 12914, 27224, 114142, 71375, 17342, 16477, 328365, 381549, 12394, 17979, 211586	86	468	4743	0.321263
GOTERM_BP_FAT	GO:0006355~regulation of transcription, DNA-dependent	17	15.3153	0.00608164	11911, 329650, 11906, 50794, 13653, 22778, 12914, 27224, 114142, 71375, 17342, 16477, 328365, 381549, 12394, 17979, 211586	86	455	4743	0.457397
SP_PIR_KEYWORDS	transcription regulation	19	17.1171	0.00678238	11911, 329650, 11906, 50794, 13653, 22778, 12227, 12914, 27224, 114142, 71375, 17342, 16477, 328365, 30841, 56380, 12394, 17979, 211586	106	585	6360	0.258768
SP_PIR_KEYWORDS	Transcription	20	18.018	0.00826315	11911, 329650, 11906, 50794, 13653, 22778, 12227, 12914, 27224, 114142, 71375, 17342, 16477, 328365, 30841, 381549, 56380, 12394, 17979, 211586	106	643	6360	0.216037
GOTERM_MF_FAT	GO:0030528~transcription regulator activity	15	13.5135	0.0131908	11911, 11906, 329650, 50794, 13653, 22778, 12914, 27224, 114142, 71375, 17342, 16477, 12394, 17979, 211586	84	408	4607	0.613889
GOTERM_BP_FAT	GO:0006350~transcription	20	18.018	0.0156636	11911, 329650, 11906, 50794, 13653, 22778, 12227, 12914, 27224, 114142, 71375, 17342, 16477, 328365, 30841, 381549, 56380, 12394, 17979, 211586	86	637	4743	0.665598
GOTERM_BP_FAT	GO:0045449~regulation of transcription	20	18.018	0.104832	11911, 329650, 11906, 50794, 13653, 22778, 12227, 12914, 27224, 114142, 71375, 17342, 16477, 328365, 30841, 381549, 56380, 12394, 17979, 211586	86	791	4743	0.86437
Annotation Cluster 3	Enrichment Score: 1.5869878354933988
Category	Term	Count	%	PValue	Genes	List Total	Pop Hits	Pop Total	Benjamini
PIR_SUPERFAMILY	PIRSF002477:complement subcomponent C1q chain A	3	2.7027	0.00168598	12259, 12260, 12262	47	4	2685	0.0978111
SP_PIR_KEYWORDS	complement pathway	3	2.7027	0.00387829	12259, 12260, 12262	106	6	6360	0.495358
GOTERM_BP_FAT	GO:0002455~humoral immune response mediated by circulating immunoglobulin	3	2.7027	0.00454382	12259, 12260, 12262	86	6	4743	0.443917
GOTERM_BP_FAT	GO:0006958~complement activation, classical pathway	3	2.7027	0.00454382	12259, 12260, 12262	86	6	4743	0.443917
SP_PIR_KEYWORDS	innate immunity	4	3.6036	0.00468456	72512, 12259, 12260, 12262	106	21	6360	0.338476
UP_SEQ_FEATURE	domain:C1q	3	2.7027	0.00505153	12259, 12260, 12262	100	7	6187	0.890085
KEGG_PATHWAY	mmu05020:Prion diseases	4	3.6036	0.00654929	12259, 13653, 12260, 12262	40	21	2065	0.36869
INTERPRO	IPR001073:Complement C1q protein	3	2.7027	0.00723969	12259, 12260, 12262	104	8	6169	0.886112
GOTERM_BP_FAT	GO:0002541~activation of plasma proteins involved in acute inflammatory response	3	2.7027	0.00828614	12259, 12260, 12262	86	8	4743	0.464972
GOTERM_BP_FAT	GO:0006956~complement activation	3	2.7027	0.00828614	12259, 12260, 12262	86	8	4743	0.464972
UP_SEQ_FEATURE	domain:Collagen-like	3	2.7027	0.00848081	12259, 12260, 12262	100	9	6187	0.843813
INTERPRO	IPR008983:Tumour necrosis factor-like	3	2.7027	0.00920732	12259, 12260, 12262	104	9	6169	0.749143
SMART	SM00110:C1Q	3	2.7027	0.0101867	12259, 12260, 12262	71	8	3505	0.581178
GOTERM_BP_FAT	GO:0006959~humoral immune response	3	2.7027	0.0157183	12259, 12260, 12262	86	11	4743	0.639675
GOTERM_BP_FAT	GO:0045087~innate immune response	4	3.6036	0.0189497	72512, 12259, 12260, 12262	86	32	4743	0.683504
SP_PIR_KEYWORDS	hydroxylation	3	2.7027	0.0347803	12259, 12260, 12262	106	18	6360	0.499555
GOTERM_BP_FAT	GO:0016064~immunoglobulin mediated immune response	3	2.7027	0.0362631	12259, 12260, 12262	86	17	4743	0.810971
GOTERM_BP_FAT	GO:0019724~B cell mediated immunity	3	2.7027	0.0362631	12259, 12260, 12262	86	17	4743	0.810971
GOTERM_BP_FAT	GO:0002526~acute inflammatory response	3	2.7027	0.0362631	12259, 12260, 12262	86	17	4743	0.810971
SP_PIR_KEYWORDS	immune response	4	3.6036	0.0442616	72512, 12259, 12260, 12262	106	48	6360	0.549217
KEGG_PATHWAY	mmu04610:Complement and coagulation cascades	3	2.7027	0.0582433	12259, 12260, 12262	40	21	2065	0.877579
GOTERM_BP_FAT	GO:0002250~adaptive immune response	3	2.7027	0.0629774	12259, 12260, 12262	86	23	4743	0.81295
GOTERM_BP_FAT	GO:0002449~lymphocyte mediated immunity	3	2.7027	0.0629774	12259, 12260, 12262	86	23	4743	0.81295
GOTERM_BP_FAT	GO:0002460~adaptive immune response based on somatic recombination of immune receptors built from immunoglobulin superfamily domains	3	2.7027	0.0629774	12259, 12260, 12262	86	23	4743	0.81295
KEGG_PATHWAY	mmu05322:Systemic lupus erythematosus	3	2.7027	0.0739	12259, 12260, 12262	40	24	2065	0.833269
GOTERM_BP_FAT	GO:0002443~leukocyte mediated immunity	3	2.7027	0.0781833	12259, 12260, 12262	86	26	4743	0.833206
SP_PIR_KEYWORDS	collagen	3	2.7027	0.0871188	12259, 12260, 12262	106	30	6360	0.682056
GOTERM_BP_FAT	GO:0006954~inflammatory response	4	3.6036	0.0883127	12259, 12260, 21938, 12262	86	59	4743	0.843277
INTERPRO	IPR008160:Collagen triple helix repeat	3	2.7027	0.0887988	12259, 12260, 12262	104	30	6169	0.999906
GOTERM_BP_FAT	GO:0002253~activation of immune response	3	2.7027	0.10001	12259, 12260, 12262	86	30	4743	0.856253
GOTERM_BP_FAT	GO:0002684~positive regulation of immune system process	4	3.6036	0.117818	12259, 22778, 12260, 12262	86	67	4743	0.876798
GOTERM_BP_FAT	GO:0002252~immune effector process	3	2.7027	0.166675	12259, 12260, 12262	86	41	4743	0.917244
GOTERM_BP_FAT	GO:0050778~positive regulation of immune response	3	2.7027	0.173077	12259, 12260, 12262	86	42	4743	0.919611
GOTERM_BP_FAT	GO:0048584~positive regulation of response to stimulus	3	2.7027	0.312275	12259, 12260, 12262	86	63	4743	0.970326
Annotation Cluster 4	Enrichment Score: 1.3564993778909293
Category	Term	Count	%	PValue	Genes	List Total	Pop Hits	Pop Total	Benjamini
GOTERM_BP_FAT	GO:0045944~positive regulation of transcription from RNA polymerase II promoter	8	7.20721	0.00826984	11911, 50794, 17342, 13653, 22778, 328365, 12394, 12914	86	130	4743	0.493862
GOTERM_BP_FAT	GO:0045893~positive regulation of transcription, DNA-dependent	8	7.20721	0.0216703	11911, 50794, 17342, 13653, 22778, 328365, 12394, 12914	86	157	4743	0.709193
GOTERM_BP_FAT	GO:0051254~positive regulation of RNA metabolic process	8	7.20721	0.0223536	11911, 50794, 17342, 13653, 22778, 328365, 12394, 12914	86	158	4743	0.69866
GOTERM_BP_FAT	GO:0045941~positive regulation of transcription	8	7.20721	0.0413878	11911, 50794, 17342, 13653, 22778, 328365, 12394, 12914	86	180	4743	0.823249
GOTERM_BP_FAT	GO:0010628~positive regulation of gene expression	8	7.20721	0.0446143	11911, 50794, 17342, 13653, 22778, 328365, 12394, 12914	86	183	4743	0.807315
GOTERM_BP_FAT	GO:0010557~positive regulation of macromolecule biosynthetic process	8	7.20721	0.0565319	11911, 50794, 17342, 13653, 22778, 328365, 12394, 12914	86	193	4743	0.846589
GOTERM_BP_FAT	GO:0045935~positive regulation of nucleobase, nucleoside, nucleotide and nucleic acid metabolic process	8	7.20721	0.0578236	11911, 50794, 17342, 13653, 22778, 328365, 12394, 12914	86	194	4743	0.833182
GOTERM_BP_FAT	GO:0031328~positive regulation of cellular biosynthetic process	8	7.20721	0.0688213	11911, 50794, 17342, 13653, 22778, 328365, 12394, 12914	86	202	4743	0.832465
GOTERM_BP_FAT	GO:0051173~positive regulation of nitrogen compound metabolic process	8	7.20721	0.0688213	11911, 50794, 17342, 13653, 22778, 328365, 12394, 12914	86	202	4743	0.832465
GOTERM_BP_FAT	GO:0009891~positive regulation of biosynthetic process	8	7.20721	0.0717561	11911, 50794, 17342, 13653, 22778, 328365, 12394, 12914	86	204	4743	0.821317
GOTERM_BP_FAT	GO:0010604~positive regulation of macromolecule metabolic process	8	7.20721	0.145796	11911, 50794, 17342, 13653, 22778, 328365, 12394, 12914	86	244	4743	0.902724
Annotation Cluster 5	Enrichment Score: 1.288845085376563
Category	Term	Count	%	PValue	Genes	List Total	Pop Hits	Pop Total	Benjamini
GOTERM_BP_FAT	GO:0030097~hemopoiesis	6	5.40541	0.0420275	15130, 15122, 17342, 13653, 22778, 110257, 12394, 15129	86	107	4743	0.814341
GOTERM_BP_FAT	GO:0048534~hemopoietic or lymphoid organ development	6	5.40541	0.0543769	15130, 15122, 17342, 13653, 22778, 110257, 12394, 15129	86	115	4743	0.845544
GOTERM_BP_FAT	GO:0002520~immune system development	6	5.40541	0.0594999	15130, 15122, 17342, 13653, 22778, 110257, 12394, 15129	86	118	4743	0.82256
Annotation Cluster 6	Enrichment Score: 1.1268375603772507
Category	Term	Count	%	PValue	Genes	List Total	Pop Hits	Pop Total	Benjamini
GOTERM_BP_FAT	GO:0042552~myelination	3	2.7027	0.0581615	15212, 18858, 18015	86	22	4743	0.825096
GOTERM_BP_FAT	GO:0008366~axon ensheathment	3	2.7027	0.0629774	15212, 18858, 18015	86	23	4743	0.81295
GOTERM_BP_FAT	GO:0007272~ensheathment of neurons	3	2.7027	0.0629774	15212, 18858, 18015	86	23	4743	0.81295
GOTERM_BP_FAT	GO:0019228~regulation of action potential in neuron	3	2.7027	0.0834849	15212, 18858, 18015	86	27	4743	0.832559
GOTERM_BP_FAT	GO:0001508~regulation of action potential	3	2.7027	0.0944036	15212, 18858, 18015	86	29	4743	0.850888
GOTERM_BP_FAT	GO:0042391~regulation of membrane potential	4	3.6036	0.0953616	15212, 14807, 18858, 18015	86	61	4743	0.847913
Annotation Cluster 7	Enrichment Score: 1.0548451671699126
Category	Term	Count	%	PValue	Genes	List Total	Pop Hits	Pop Total	Benjamini
GOTERM_BP_FAT	GO:0043010~camera-type eye development	4	3.6036	0.0434395	114142, 17342, 22778, 18015	86	44	4743	0.811587
GOTERM_BP_FAT	GO:0007423~sensory organ development	5	4.5045	0.0607235	22295, 114142, 17342, 22778, 18015	86	83	4743	0.819551
GOTERM_BP_FAT	GO:0001654~eye development	4	3.6036	0.0717298	114142, 17342, 22778, 18015	86	54	4743	0.829119
GOTERM_BP_FAT	GO:0030900~forebrain development	3	2.7027	0.318918	114142, 22778, 18015	86	64	4743	0.970842
Annotation Cluster 8	Enrichment Score: 1.0041291579943363
Category	Term	Count	%	PValue	Genes	List Total	Pop Hits	Pop Total	Benjamini
GOTERM_CC_FAT	GO:0000323~lytic vacuole	5	4.5045	0.0633233	19141, 19073, 15212, 13040, 16792	74	90	4351	0.978459
GOTERM_CC_FAT	GO:0005764~lysosome	5	4.5045	0.0633233	19141, 19073, 15212, 13040, 16792	74	90	4351	0.978459
GOTERM_CC_FAT	GO:0005773~vacuole	5	4.5045	0.103856	19141, 19073, 15212, 13040, 16792	74	107	4351	0.936519
SP_PIR_KEYWORDS	lysosome	4	3.6036	0.133891	19141, 15212, 13040, 16792	106	77	6360	0.717746
KEGG_PATHWAY	mmu04142:Lysosome	4	3.6036	0.17102	19141, 15212, 13040, 16792	40	76	2065	0.92762
Annotation Cluster 9	Enrichment Score: 0.9616093655553011
Category	Term	Count	%	PValue	Genes	List Total	Pop Hits	Pop Total	Benjamini
GOTERM_CC_FAT	GO:0044451~nucleoplasm part	10	9.00901	0.0124707	11911, 338467, 329650, 11906, 22778, 328365, 216853, 211586, 12914, 27224	74	226	4351	0.89015
GOTERM_CC_FAT	GO:0005654~nucleoplasm	10	9.00901	0.0351933	11911, 338467, 329650, 11906, 22778, 328365, 216853, 211586, 12914, 27224	74	270	4351	0.957269
GOTERM_CC_FAT	GO:0031981~nuclear lumen	11	9.90991	0.100493	11911, 338467, 329650, 11906, 22778, 328365, 30841, 216853, 211586, 12914, 27224	74	380	4351	0.955249
GOTERM_CC_FAT	GO:0070013~intracellular organelle lumen	11	9.90991	0.322086	11911, 338467, 329650, 11906, 22778, 328365, 30841, 216853, 211586, 12914, 27224	74	498	4351	0.948936
GOTERM_CC_FAT	GO:0043233~organelle lumen	11	9.90991	0.326677	11911, 338467, 329650, 11906, 22778, 328365, 30841, 216853, 211586, 12914, 27224	74	500	4351	0.945007
GOTERM_CC_FAT	GO:0031974~membrane-enclosed lumen	11	9.90991	0.366242	11911, 338467, 329650, 11906, 22778, 328365, 30841, 216853, 211586, 12914, 27224	74	517	4351	0.959678
Annotation Cluster 10	Enrichment Score: 0.94948674684642
Category	Term	Count	%	PValue	Genes	List Total	Pop Hits	Pop Total	Benjamini
GOTERM_BP_FAT	GO:0006873~cellular ion homeostasis	6	5.40541	0.0594999	15212, 20393, 14325, 14807, 18858, 18015	86	118	4743	0.82256
GOTERM_BP_FAT	GO:0055082~cellular chemical homeostasis	6	5.40541	0.0612674	15212, 20393, 14325, 14807, 18858, 18015	86	119	4743	0.813124
GOTERM_BP_FAT	GO:0050801~ion homeostasis	6	5.40541	0.0785107	15212, 20393, 14325, 14807, 18858, 18015	86	128	4743	0.827262
GOTERM_BP_FAT	GO:0048878~chemical homeostasis	6	5.40541	0.138452	15212, 20393, 14325, 14807, 18858, 18015	86	153	4743	0.893576
GOTERM_BP_FAT	GO:0019725~cellular homeostasis	6	5.40541	0.163934	15212, 20393, 14325, 14807, 18858, 18015	86	162	4743	0.916644
GOTERM_BP_FAT	GO:0042592~homeostatic process	7	6.30631	0.309341	15212, 15122, 20393, 14325, 14807, 110257, 18858, 18015	86	256	4743	0.971318
Annotation Cluster 11	Enrichment Score: 0.949068342262721
Category	Term	Count	%	PValue	Genes	List Total	Pop Hits	Pop Total	Benjamini
GOTERM_BP_FAT	GO:0032880~regulation of protein localization	4	3.6036	0.0434395	18826, 19073, 20393, 18015	86	44	4743	0.811587
GOTERM_BP_FAT	GO:0051223~regulation of protein transport	3	2.7027	0.0944036	18826, 19073, 18015	86	29	4743	0.850888
GOTERM_BP_FAT	GO:0070201~regulation of establishment of protein localization	3	2.7027	0.117357	18826, 19073, 18015	86	33	4743	0.880512
GOTERM_BP_FAT	GO:0060341~regulation of cellular localization	3	2.7027	0.332158	18826, 19073, 18015	86	66	4743	0.974731
Annotation Cluster 12	Enrichment Score: 0.9189637473247148
Category	Term	Count	%	PValue	Genes	List Total	Pop Hits	Pop Total	Benjamini
GOTERM_BP_FAT	GO:0042110~T cell activation	4	3.6036	0.0567341	18826, 13653, 22778, 16409	86	49	4743	0.837433
GOTERM_BP_FAT	GO:0046649~lymphocyte activation	4	3.6036	0.154739	18826, 13653, 22778, 16409	86	76	4743	0.909907
GOTERM_BP_FAT	GO:0045321~leukocyte activation	4	3.6036	0.199372	18826, 13653, 22778, 16409	86	86	4743	0.93104
Annotation Cluster 13	Enrichment Score: 0.9095119772220883
Category	Term	Count	%	PValue	Genes	List Total	Pop Hits	Pop Total	Benjamini
GOTERM_BP_FAT	GO:0030036~actin cytoskeleton organization	5	4.5045	0.0697664	94190, 18826, 140580, 14260, 18015	86	87	4743	0.828476
GOTERM_BP_FAT	GO:0030029~actin filament-based process	5	4.5045	0.092489	94190, 18826, 140580, 14260, 18015	86	96	4743	0.850882
GOTERM_BP_FAT	GO:0007010~cytoskeleton organization	5	4.5045	0.289552	94190, 18826, 140580, 14260, 18015	86	152	4743	0.968717
Annotation Cluster 14	Enrichment Score: 0.9026226186311826
Category	Term	Count	%	PValue	Genes	List Total	Pop Hits	Pop Total	Benjamini
UP_SEQ_FEATURE	zinc finger region:C2H2-type 3	4	3.6036	0.0979038	11906, 50794, 13653, 22778	100	69	6187	0.988805
UP_SEQ_FEATURE	zinc finger region:C2H2-type 1	4	3.6036	0.125072	11906, 50794, 13653, 22778	100	77	6187	0.992208
UP_SEQ_FEATURE	zinc finger region:C2H2-type 2	4	3.6036	0.128644	11906, 50794, 13653, 22778	100	78	6187	0.986275
INTERPRO	IPR013087:Zinc finger, C2H2-type/integrase, DNA-binding	5	4.5045	0.155654	11906, 50794, 13653, 22778, 381549	104	125	6169	0.999782
Annotation Cluster 15	Enrichment Score: 0.8511114639191563
Category	Term	Count	%	PValue	Genes	List Total	Pop Hits	Pop Total	Benjamini
SP_PIR_KEYWORDS	GTPase activation	5	4.5045	0.0589895	94190, 216991, 26431, 66725, 18015	106	89	6360	0.621983
GOTERM_MF_FAT	GO:0005096~GTPase activator activity	5	4.5045	0.176605	94190, 216991, 26431, 66725, 18015	84	122	4607	0.977586
GOTERM_MF_FAT	GO:0008047~enzyme activator activity	5	4.5045	0.268465	94190, 216991, 26431, 66725, 18015	84	146	4607	0.991777
Annotation Cluster 16	Enrichment Score: 0.828310670637143
Category	Term	Count	%	PValue	Genes	List Total	Pop Hits	Pop Total	Benjamini
GOTERM_BP_FAT	GO:0010324~membrane invagination	5	4.5045	0.118305	66147, 216705, 94190, 140580, 17289	86	105	4743	0.873169
GOTERM_BP_FAT	GO:0006897~endocytosis	5	4.5045	0.118305	66147, 216705, 94190, 140580, 17289	86	105	4743	0.873169
GOTERM_BP_FAT	GO:0016044~membrane organization	5	4.5045	0.233919	66147, 216705, 94190, 140580, 17289	86	138	4743	0.948559
Annotation Cluster 17	Enrichment Score: 0.7800937293024153
Category	Term	Count	%	PValue	Genes	List Total	Pop Hits	Pop Total	Benjamini
GOTERM_BP_FAT	GO:0008064~regulation of actin polymerization or depolymerization	3	2.7027	0.10001	56193, 14260, 74117	86	30	4743	0.856253
GOTERM_BP_FAT	GO:0030832~regulation of actin filament length	3	2.7027	0.105708	56193, 14260, 74117	86	31	4743	0.861371
GOTERM_BP_FAT	GO:0032956~regulation of actin cytoskeleton organization	3	2.7027	0.129313	56193, 14260, 74117	86	35	4743	0.888225
GOTERM_BP_FAT	GO:0032970~regulation of actin filament-based process	3	2.7027	0.129313	56193, 14260, 74117	86	35	4743	0.888225
GOTERM_BP_FAT	GO:0043254~regulation of protein complex assembly	3	2.7027	0.135395	56193, 14260, 74117	86	36	4743	0.891841
GOTERM_BP_FAT	GO:0033043~regulation of organelle organization	4	3.6036	0.181134	56193, 14260, 228012, 74117	86	82	4743	0.918201
GOTERM_BP_FAT	GO:0044087~regulation of cellular component biogenesis	3	2.7027	0.212225	56193, 14260, 74117	86	48	4743	0.934363
GOTERM_BP_FAT	GO:0051493~regulation of cytoskeleton organization	3	2.7027	0.278909	56193, 14260, 74117	86	58	4743	0.9676
GOTERM_BP_FAT	GO:0032535~regulation of cellular component size	3	2.7027	0.371417	56193, 14260, 74117	86	72	4743	0.980038
Annotation Cluster 18	Enrichment Score: 0.7706748631731587
Category	Term	Count	%	PValue	Genes (Entrez ID)	List Total	Pop Hits	Pop Total	Benjamini
GOTERM_BP_FAT	GO:0001701~in utero embryonic development	5	4.5045	0.160417	14824, 15122, 16477, 328365, 110257, 12394	86	118	4743	0.91493
GOTERM_BP_FAT	GO:0043009~chordate embryonic development	6	5.40541	0.172829	14824, 15122, 16477, 328365, 110257, 18015, 12394	86	165	4743	0.922266
GOTERM_BP_FAT	GO:0009792~embryonic development ending in birth or egg hatching	6	5.40541	0.175836	14824, 15122, 16477, 328365, 110257, 18015, 12394	86	166	4743	0.917249
Annotation Cluster 19	Enrichment Score: 0.6812026272754822
Category	Term	Count	%	PValue	Genes	List Total	Pop Hits	Pop Total	Benjamini
UP_SEQ_FEATURE	repeat:LRR 4	4	3.6036	0.125072	380916, 66725, 30841, 224109	100	77	6187	0.992208
UP_SEQ_FEATURE	repeat:LRR 9	3	2.7027	0.15038	380916, 66725, 224109	100	43	6187	0.988214
UP_SEQ_FEATURE	repeat:LRR 3	4	3.6036	0.158462	380916, 66725, 30841, 224109	100	86	6187	0.988023
UP_SEQ_FEATURE	repeat:LRR 8	3	2.7027	0.173005	380916, 66725, 224109	100	47	6187	0.98996
UP_SEQ_FEATURE	repeat:LRR 1	4	3.6036	0.194249	380916, 66725, 30841, 224109	100	95	6187	0.99296
UP_SEQ_FEATURE	repeat:LRR 2	4	3.6036	0.194249	380916, 66725, 30841, 224109	100	95	6187	0.99296
SP_PIR_KEYWORDS	leucine-rich repeat	4	3.6036	0.228345	380916, 66725, 30841, 224109	106	100	6360	0.85057
UP_SEQ_FEATURE	repeat:LRR 7	3	2.7027	0.237427	380916, 66725, 224109	100	58	6187	0.995354
UP_SEQ_FEATURE	repeat:LRR 6	3	2.7027	0.285099	380916, 66725, 224109	100	66	6187	0.99775
UP_SEQ_FEATURE	repeat:LRR 5	3	2.7027	0.320724	380916, 66725, 224109	100	72	6187	0.997575
INTERPRO	IPR001611:Leucine-rich repeat	3	2.7027	0.333021	380916, 66725, 224109	104	71	6169	0.999688
Annotation Cluster 20	Enrichment Score: 0.6752581962210781
Category	Term	Count	%	PValue	Genes	List Total	Pop Hits	Pop Total	Benjamini
GOTERM_CC_FAT	GO:0016023~cytoplasmic membrane-bounded vesicle	7	6.30631	0.157286	227333, 66147, 54526, 216705, 15212, 66725, 68581	74	218	4351	0.918722
GOTERM_CC_FAT	GO:0031988~membrane-bounded vesicle	7	6.30631	0.16207	227333, 66147, 54526, 216705, 15212, 66725, 68581	74	220	4351	0.908726
GOTERM_CC_FAT	GO:0031410~cytoplasmic vesicle	7	6.30631	0.272208	227333, 66147, 54526, 216705, 15212, 66725, 68581	74	261	4351	0.955256
GOTERM_CC_FAT	GO:0031982~vesicle	7	6.30631	0.286862	227333, 66147, 54526, 216705, 15212, 66725, 68581	74	266	4351	0.956356
Annotation Cluster 21	Enrichment Score: 0.6329274531099037
Category	Term	Count	%	PValue	Genes	List Total	Pop Hits	Pop Total	Benjamini
SP_PIR_KEYWORDS	zinc-finger	14	12.6126	0.0966204	22695, 114142, 216991, 11906, 50794, 26431, 13653, 30841, 22778, 328365, 268752, 218203, 69747, 12914	106	531	6360	0.650757
SP_PIR_KEYWORDS	zinc	16	14.4144	0.285955	22695, 216991, 11906, 50794, 26431, 13653, 22778, 12914, 114142, 328365, 30841, 268752, 381549, 218203, 69747, 407823	106	770	6360	0.86137
GOTERM_MF_FAT	GO:0008270~zinc ion binding	17	15.3153	0.456932	22695, 216991, 338467, 11906, 50794, 26431, 13653, 22778, 12914, 114142, 328365, 30841, 268752, 381549, 218203, 69747, 407823	84	845	4607	0.995786
Annotation Cluster 22	Enrichment Score: 0.607930636905977
Category	Term	Count	%	PValue	Genes	List Total	Pop Hits	Pop Total	Benjamini
GOTERM_BP_FAT	GO:0016568~chromatin modification	5	4.5045	0.185109	22778, 30841, 235626, 228012, 12914	86	125	4743	0.920287
GOTERM_BP_FAT	GO:0006325~chromatin organization	5	4.5045	0.281466	22778, 30841, 235626, 228012, 12914	86	150	4743	0.967516
GOTERM_BP_FAT	GO:0051276~chromosome organization	6	5.40541	0.287974	22778, 30841, 235626, 216853, 228012, 12914	86	200	4743	0.969233
Annotation Cluster 23	Enrichment Score: 0.6014892184448812
Category	Term	Count	%	PValue	Genes	List Total	Pop Hits	Pop Total	Benjamini
INTERPRO	IPR013087:Zinc finger, C2H2-type/integrase, DNA-binding	5	4.5045	0.155654	11906, 50794, 13653, 22778, 381549	104	125	6169	0.999782
INTERPRO	IPR015880:Zinc finger, C2H2-like	6	5.40541	0.25405	114142, 11906, 50794, 13653, 22778, 381549	104	204	6169	0.999844
INTERPRO	IPR007087:Zinc finger, C2H2-type	6	5.40541	0.257221	114142, 11906, 50794, 13653, 22778, 381549	104	205	6169	0.999394
SMART	SM00355:ZnF_C2H2	6	5.40541	0.386062	114142, 11906, 50794, 13653, 22778, 381549	71	204	3505	0.999969
Annotation Cluster 24	Enrichment Score: 0.5954309090791472
Category	Term	Count	%	PValue	Genes	List Total	Pop Hits	Pop Total	Benjamini
GOTERM_BP_FAT	GO:0008219~cell death	7	6.30631	0.197672	72512, 16432, 140580, 11852, 19073, 20393, 21938	86	219	4743	0.931746
GOTERM_BP_FAT	GO:0016265~death	7	6.30631	0.203281	72512, 16432, 140580, 11852, 19073, 20393, 21938	86	221	4743	0.932602
SP_PIR_KEYWORDS	Apoptosis	5	4.5045	0.271323	72512, 140580, 11852, 19073, 20393	106	160	6360	0.872963
GOTERM_BP_FAT	GO:0006915~apoptosis	6	5.40541	0.305633	72512, 16432, 140580, 11852, 19073, 20393	86	205	4743	0.970921
GOTERM_BP_FAT	GO:0012501~programmed cell death	6	5.40541	0.316312	72512, 16432, 140580, 11852, 19073, 20393	86	208	4743	0.97087
Annotation Cluster 25	Enrichment Score: 0.5785624923666992
Category	Term	Count	%	PValue	Genes	List Total	Pop Hits	Pop Total	Benjamini
INTERPRO	IPR011993:Pleckstrin homology-type	6	5.40541	0.170442	56193, 18805, 94190, 140580, 216991, 218203	104	176	6169	0.999658
INTERPRO	IPR001849:Pleckstrin homology	5	4.5045	0.274243	56193, 18805, 94190, 140580, 216991	104	159	6169	0.998936
SMART	SM00233:PH	5	4.5045	0.393189	56193, 18805, 94190, 140580, 216991	71	159	3505	0.999795
Annotation Cluster 26	Enrichment Score: 0.5745137936487951
Category	Term	Count	%	PValue	Genes	List Total	Pop Hits	Pop Total	Benjamini
GOTERM_BP_FAT	GO:0048514~blood vessel morphogenesis	4	3.6036	0.199372	11852, 16477, 328365, 18015	86	86	4743	0.93104
GOTERM_BP_FAT	GO:0001568~blood vessel development	4	3.6036	0.305429	11852, 16477, 328365, 18015	86	108	4743	0.971937
GOTERM_BP_FAT	GO:0001944~vasculature development	4	3.6036	0.310374	11852, 16477, 328365, 18015	86	109	4743	0.970645
Annotation Cluster 27	Enrichment Score: 0.5728744995419718
Category	Term	Count	%	PValue	Genes	List Total	Pop Hits	Pop Total	Benjamini
UP_SEQ_FEATURE	transmembrane region	29	26.1261	0.21449	22295, 107723, 68581, 21938, 72512, 231633, 22177, 20345, 66950, 66624, 12978, 74191, 17289, 20148, 16409, 16792, 99237, 54526, 243743, 18858, 19272, 70839, 74596, 16432, 217826, 320802, 224109, 56485, 17305	100	1511	6187	0.993345
GOTERM_CC_FAT	GO:0016021~integral to membrane	32	28.8288	0.27172	22295, 107723, 239217, 68581, 21938, 72512, 231633, 20345, 22177, 66950, 66624, 12978, 74191, 17289, 20148, 16409, 16792, 99237, 54526, 14807, 243743, 18858, 19272, 70839, 27224, 16432, 74596, 217826, 320802, 224109, 56485, 17305	74	1670	4351	0.96247
SP_PIR_KEYWORDS	transmembrane	30	27.027	0.288139	22295, 107723, 68581, 21938, 72512, 231633, 20345, 22177, 66950, 66624, 12978, 74191, 17289, 20148, 16409, 16792, 99237, 54526, 14807, 243743, 18858, 19272, 70839, 74596, 16432, 217826, 320802, 224109, 56485, 17305	106	1581	6360	0.854793
GOTERM_CC_FAT	GO:0031224~intrinsic to membrane	33	29.7297	0.304349	22295, 11852, 107723, 239217, 68581, 21938, 72512, 231633, 20345, 22177, 66950, 66624, 12978, 74191, 17289, 20148, 16409, 16792, 99237, 54526, 14807, 243743, 18858, 19272, 70839, 27224, 16432, 74596, 217826, 224109, 320802, 56485, 17305	74	1752	4351	0.952237
Annotation Cluster 28	Enrichment Score: 0.5635333652622428
Category	Term	Count	%	PValue	Genes	List Total	Pop Hits	Pop Total	Benjamini
INTERPRO	IPR015943:WD40/YVTN repeat-like	6	5.40541	0.116634	66725, 268752, 243743, 545030, 216853, 71978	104	155	6169	0.999399
INTERPRO	IPR001680:WD40 repeat	5	4.5045	0.191777	66725, 268752, 545030, 216853, 71978	104	136	6169	0.99965
SMART	SM00320:WD40	5	4.5045	0.287437	66725, 268752, 545030, 216853, 71978	71	136	3505	0.999999
INTERPRO	IPR019775:WD40 repeat, conserved site	4	3.6036	0.388452	268752, 545030, 216853, 71978	104	134	6169	0.999825
UP_SEQ_FEATURE	repeat:WD 6	3	2.7027	0.407462	268752, 216853, 71978	100	87	6187	0.999617
SP_PIR_KEYWORDS	wd repeat	4	3.6036	0.408516	268752, 545030, 216853, 71978	106	140	6360	0.900792
Annotation Cluster 29	Enrichment Score: 0.5156116245295945
Category	Term	Count	%	PValue	Genes	List Total	Pop Hits	Pop Total	Benjamini
UP_SEQ_FEATURE	domain:Protein kinase	7	6.30631	0.21031	20393, 50772, 66725, 12978, 26419, 17289, 228012	100	250	6187	0.994185
INTERPRO	IPR017441:Protein kinase, ATP binding site	7	6.30631	0.227613	20393, 50772, 66725, 12978, 26419, 17289, 228012	104	246	6169	0.999812
INTERPRO	IPR000719:Protein kinase, core	7	6.30631	0.255377	20393, 50772, 66725, 12978, 26419, 17289, 228012	104	256	6169	0.99967
UP_SEQ_FEATURE	active site:Proton acceptor	8	7.20721	0.260766	20393, 50772, 66725, 12978, 26419, 17289, 20148, 228012	100	324	6187	0.996745
UP_SEQ_FEATURE	binding site:ATP	7	6.30631	0.296424	20393, 50772, 66725, 12978, 26419, 17289, 228012	100	282	6187	0.997827
GOTERM_BP_FAT	GO:0006468~protein amino acid phosphorylation	8	7.20721	0.385083	338467, 20393, 50772, 66725, 12978, 26419, 17289, 228012	86	332	4743	0.982772
GOTERM_MF_FAT	GO:0004672~protein kinase activity	7	6.30631	0.441277	20393, 50772, 66725, 12978, 26419, 17289, 228012	84	295	4607	0.996616
UP_SEQ_FEATURE	nucleotide phosphate-binding region:ATP	9	8.10811	0.467133	104806, 20393, 50772, 66725, 12978, 26419, 17289, 228012, 270198	100	464	6187	0.999857
Annotation Cluster 30	Enrichment Score: 0.44872685125017214
Category	Term	Count	%	PValue	Genes	List Total	Pop Hits	Pop Total	Benjamini
INTERPRO	IPR003599:Immunoglobulin subtype	4	3.6036	0.264728	233274, 12978, 17289, 19272	104	107	6169	0.999152
INTERPRO	IPR013151:Immunoglobulin	3	2.7027	0.35136	233274, 12978, 17289	104	74	6169	0.999693
SMART	SM00409:IG	4	3.6036	0.361179	233274, 12978, 17289, 19272	71	107	3505	0.999997
INTERPRO	IPR007110:Immunoglobulin-like	4	3.6036	0.477329	233274, 12978, 17289, 19272	104	154	6169	0.999939
Annotation Cluster 31	Enrichment Score: 0.44748832475399153
Category	Term	Count	%	PValue	Genes	List Total	Pop Hits	Pop Total	Benjamini
GOTERM_BP_FAT	GO:0008654~phospholipid biosynthetic process	3	2.7027	0.205629	74596, 18805, 15212	86	47	4743	0.9302
GOTERM_BP_FAT	GO:0006644~phospholipid metabolic process	3	2.7027	0.446967	74596, 18805, 15212	86	84	4743	0.990783
GOTERM_BP_FAT	GO:0019637~organophosphate metabolic process	3	2.7027	0.494509	74596, 18805, 15212	86	92	4743	0.994565
Annotation Cluster 32	Enrichment Score: 0.439517639756215
Category	Term	Count	%	PValue	Genes	List Total	Pop Hits	Pop Total	Benjamini
GOTERM_BP_FAT	GO:0000122~negative regulation of transcription from RNA polymerase II promoter	4	3.6036	0.199372	114142, 11906, 13653, 22778	86	86	4743	0.93104
GOTERM_BP_FAT	GO:0045892~negative regulation of transcription, DNA-dependent	4	3.6036	0.359872	114142, 11906, 13653, 22778	86	119	4743	0.977538
GOTERM_BP_FAT	GO:0051253~negative regulation of RNA metabolic process	4	3.6036	0.359872	114142, 11906, 13653, 22778	86	119	4743	0.977538
GOTERM_BP_FAT	GO:0016481~negative regulation of transcription	4	3.6036	0.494042	114142, 11906, 13653, 22778	86	147	4743	0.994765
GOTERM_MF_FAT	GO:0016564~transcription repressor activity	3	2.7027	0.497381	114142, 11906, 22778	84	92	4607	0.996616
Annotation Cluster 33	Enrichment Score: 0.37686546355915496
Category	Term	Count	%	PValue	Genes	List Total	Pop Hits	Pop Total	Benjamini
GOTERM_MF_FAT	GO:0001883~purine nucleoside binding	16	14.4144	0.39731	11852, 338467, 66725, 53323, 228012, 170768, 16432, 104806, 20393, 50772, 12978, 26419, 17289, 12394, 270198, 74117	84	762	4607	0.996752
GOTERM_MF_FAT	GO:0001882~nucleoside binding	16	14.4144	0.401508	11852, 338467, 66725, 53323, 228012, 170768, 16432, 104806, 20393, 50772, 12978, 26419, 17289, 12394, 270198, 74117	84	764	4607	0.995988
GOTERM_MF_FAT	GO:0005524~ATP binding	15	13.5135	0.42961	338467, 66725, 53323, 228012, 170768, 16432, 104806, 20393, 50772, 12978, 26419, 17289, 12394, 270198, 74117	84	723	4607	0.996811
GOTERM_MF_FAT	GO:0032559~adenyl ribonucleotide binding	15	13.5135	0.453566	338467, 66725, 53323, 228012, 170768, 16432, 104806, 20393, 50772, 12978, 26419, 17289, 12394, 270198, 74117	84	734	4607	0.99648
Annotation Cluster 34	Enrichment Score: 0.37145397109553235
Category	Term	Count	%	PValue	Genes	List Total	Pop Hits	Pop Total	Benjamini
INTERPRO	IPR017442:Serine/threonine protein kinase-related	5	4.5045	0.403599	20393, 50772, 66725, 26419, 228012	104	193	6169	0.999813
INTERPRO	IPR008271:Serine/threonine protein kinase, active site	5	4.5045	0.403599	20393, 50772, 66725, 26419, 228012	104	193	6169	0.999813
SP_PIR_KEYWORDS	serine/threonine-protein kinase	5	4.5045	0.440261	20393, 50772, 66725, 26419, 228012	106	205	6360	0.91211
INTERPRO	IPR002290:Serine/threonine protein kinase	4	3.6036	0.455591	20393, 50772, 26419, 228012	104	149	6169	0.99993
