# Supplementary material for: Transcriptome Profiling of Layer 5 Intratelencephalic Projection Neurons From the Mature Mouse Motor Cortex
Source: Front Mol Neurosci. 2018 Nov 12;11:410. doi: 10.3389/fnmol.2018.00410 (PMC6240696; doi:10.3389/fnmol.2018.00410)
Supplement: Supplementary file 8 [file Table_7.XLSX]

## Sheet: Enriched GO terms IT-PNs
Supplementary table X. Enriched Gene Ontology terms identified amongst the top 1000 highest expressed genes in the IT-PN dataset
GO Term	Description	P-value	FDR q-value	Enrichment	N	B	n	b	Genes
GO:0051239	regulation of multicellular organismal process	1.4e-17	1.85e-13	1.62	10381	1684	985	259	[Robo1 - roundabout homolog 1 (drosophila), Ikzf1 - ikaros family zinc finger 1, Ntrk2 - neurotrophic tyrosine kinase, receptor, type 2, Ntrk3 - neurotrophic tyrosine kinase, receptor, type 3, Rora - rar-related orphan receptor alpha, Ptk2 - ptk2 protein tyrosine kinase 2, Camk2b - calcium/calmodulin-dependent protein kinase ii, beta, Nrg3 - neuregulin 3, Asic2 - acid-sensing (proton-gated) ion c…
GO:0032501	multicellular organismal process	5.01e-17	3.31e-13	1.61	10381	1700	985	259	[Man1a2 - mannosidase, alpha, class 1a, member 2, Robo1 - roundabout homolog 1 (drosophila), Npas3 - neuronal pas domain protein 3, Ikzf1 - ikaros family zinc finger 1, Hps5 - hermansky-pudlak syndrome 5 homolog (human), Farp1 - ferm, rhogef (arhgef) and pleckstrin domain protein 1 (chondrocyte-derived), H3f3a - h3 histone, family 3a, Prdm2 - pr domain containing 2, with znf domain, Spire1 - spir…
GO:0051960	regulation of nervous system development	8.69e-17	3.82e-13	2.04	10381	697	985	135	[Robo1 - roundabout homolog 1 (drosophila), Gdi1 - guanosine diphosphate (gdp) dissociation inhibitor 1, Ntrk2 - neurotrophic tyrosine kinase, receptor, type 2, Pdlim5 - pdz and lim domain 5, Spag9 - sperm associated antigen 9, Ntrk3 - neurotrophic tyrosine kinase, receptor, type 3, Ptk2 - ptk2 protein tyrosine kinase 2, P2ry12 - purinergic receptor p2y, g-protein coupled 12, Csmd3 - cub and sush…
GO:0060284	regulation of cell development	9.98e-17	3.29e-13	2.03	10381	713	985	137	[Robo1 - roundabout homolog 1 (drosophila), Gdi1 - guanosine diphosphate (gdp) dissociation inhibitor 1, Ntrk2 - neurotrophic tyrosine kinase, receptor, type 2, Pdlim5 - pdz and lim domain 5, Spag9 - sperm associated antigen 9, Ntrk3 - neurotrophic tyrosine kinase, receptor, type 3, Ptk2 - ptk2 protein tyrosine kinase 2, P2ry12 - purinergic receptor p2y, g-protein coupled 12, Csmd3 - cub and sush…
GO:0032502	developmental process	1.05e-16	2.77e-13	1.45	10381	2606	985	358	[Man1a2 - mannosidase, alpha, class 1a, member 2, Robo1 - roundabout homolog 1 (drosophila), Camk2a - calcium/calmodulin-dependent protein kinase ii alpha, Ikzf1 - ikaros family zinc finger 1, H3f3a - h3 histone, family 3a, Farp1 - ferm, rhogef (arhgef) and pleckstrin domain protein 1 (chondrocyte-derived), Zfr - zinc finger rna binding protein, Abi1 - abl-interactor 1, Spire1 - spire homolog 1 (…
GO:0050767	regulation of neurogenesis	1.07e-16	2.34e-13	2.09	10381	647	985	128	[Robo1 - roundabout homolog 1 (drosophila), Gdi1 - guanosine diphosphate (gdp) dissociation inhibitor 1, Ntrk2 - neurotrophic tyrosine kinase, receptor, type 2, Spag9 - sperm associated antigen 9, Ntrk3 - neurotrophic tyrosine kinase, receptor, type 3, Ptk2 - ptk2 protein tyrosine kinase 2, Pdlim5 - pdz and lim domain 5, P2ry12 - purinergic receptor p2y, g-protein coupled 12, Csmd3 - cub and sush…
GO:0120035	regulation of plasma membrane bounded cell projection organization	1.06e-15	2.01e-12	2.13	10381	570	985	115	[Robo1 - roundabout homolog 1 (drosophila), Gdi1 - guanosine diphosphate (gdp) dissociation inhibitor 1, Ntrk2 - neurotrophic tyrosine kinase, receptor, type 2, Ntrk3 - neurotrophic tyrosine kinase, receptor, type 3, Ptk2 - ptk2 protein tyrosine kinase 2, Pdlim5 - pdz and lim domain 5, Csmd3 - cub and sushi multiple domains 3, Carm1 - coactivator-associated arginine methyltransferase 1, Camk2b - …
GO:0048856	anatomical structure development	1.57e-15	2.58e-12	1.55	10381	1807	985	266	[Man1a2 - mannosidase, alpha, class 1a, member 2, Robo1 - roundabout homolog 1 (drosophila), Ikzf1 - ikaros family zinc finger 1, Farp1 - ferm, rhogef (arhgef) and pleckstrin domain protein 1 (chondrocyte-derived), H3f3a - h3 histone, family 3a, Spire1 - spire homolog 1 (drosophila), Abi1 - abl-interactor 1, Zfr - zinc finger rna binding protein, Ntrk2 - neurotrophic tyrosine kinase, receptor, ty…
GO:0031344	regulation of cell projection organization	1.81e-15	2.65e-12	2.11	10381	574	985	115	[Robo1 - roundabout homolog 1 (drosophila), Gdi1 - guanosine diphosphate (gdp) dissociation inhibitor 1, Ntrk2 - neurotrophic tyrosine kinase, receptor, type 2, Ntrk3 - neurotrophic tyrosine kinase, receptor, type 3, Ptk2 - ptk2 protein tyrosine kinase 2, Pdlim5 - pdz and lim domain 5, Csmd3 - cub and sushi multiple domains 3, Carm1 - coactivator-associated arginine methyltransferase 1, Camk2b - …
GO:0045664	regulation of neuron differentiation	1.03e-14	1.36e-11	2.1	10381	551	985	110	[Robo1 - roundabout homolog 1 (drosophila), Gdi1 - guanosine diphosphate (gdp) dissociation inhibitor 1, Ntrk2 - neurotrophic tyrosine kinase, receptor, type 2, Ptk2 - ptk2 protein tyrosine kinase 2, Ntrk3 - neurotrophic tyrosine kinase, receptor, type 3, Pdlim5 - pdz and lim domain 5, Spag9 - sperm associated antigen 9, Csmd3 - cub and sushi multiple domains 3, Carm1 - coactivator-associated arg…
GO:2000026	regulation of multicellular organismal development	1.44e-14	1.73e-11	1.68	10381	1215	985	194	[Robo1 - roundabout homolog 1 (drosophila), Ikzf1 - ikaros family zinc finger 1, Ntrk2 - neurotrophic tyrosine kinase, receptor, type 2, Ptk2 - ptk2 protein tyrosine kinase 2, Ntrk3 - neurotrophic tyrosine kinase, receptor, type 3, Camk2b - calcium/calmodulin-dependent protein kinase ii, beta, Nrg3 - neuregulin 3, Asic2 - acid-sensing (proton-gated) ion channel 2, Nrxn1 - neurexin i, Lrrc7 - leuc…
GO:0010975	regulation of neuron projection development	2e-14	2.2e-11	2.21	10381	463	985	97	[Robo1 - roundabout homolog 1 (drosophila), Gdi1 - guanosine diphosphate (gdp) dissociation inhibitor 1, Ntrk2 - neurotrophic tyrosine kinase, receptor, type 2, Ntrk3 - neurotrophic tyrosine kinase, receptor, type 3, Ptk2 - ptk2 protein tyrosine kinase 2, Pdlim5 - pdz and lim domain 5, Csmd3 - cub and sushi multiple domains 3, Carm1 - coactivator-associated arginine methyltransferase 1, Camk2b - …
GO:0050793	regulation of developmental process	1.18e-13	1.2e-10	1.56	10381	1550	985	230	[Robo1 - roundabout homolog 1 (drosophila), Ikzf1 - ikaros family zinc finger 1, Ntrk2 - neurotrophic tyrosine kinase, receptor, type 2, Rora - rar-related orphan receptor alpha, Ptk2 - ptk2 protein tyrosine kinase 2, Ntrk3 - neurotrophic tyrosine kinase, receptor, type 3, Camk2b - calcium/calmodulin-dependent protein kinase ii, beta, Tmsb4x - thymosin, beta 4, x chromosome, Nrg3 - neuregulin 3, …
GO:0022610	biological adhesion	1.3e-13	1.22e-10	2.23	10381	420	985	89	[Robo1 - roundabout homolog 1 (drosophila), Bcl2 - b cell leukemia/lymphoma 2, Srgap2 - slit-robo rho gtpase activating protein 2, Ntm - neurotrimin, Vmp1 - vacuole membrane protein 1, Bcan - brevican, Pdlim5 - pdz and lim domain 5, P2ry12 - purinergic receptor p2y, g-protein coupled 12, Cntnap2 - contactin associated protein-like 2, Pcdh11x - protocadherin 11 x-linked, Prkca - protein kinase c, …
GO:0007155	cell adhesion	2.31e-13	2.03e-10	2.22	10381	417	985	88	[Robo1 - roundabout homolog 1 (drosophila), Bcl2 - b cell leukemia/lymphoma 2, Srgap2 - slit-robo rho gtpase activating protein 2, Ntm - neurotrimin, Vmp1 - vacuole membrane protein 1, Bcan - brevican, Pdlim5 - pdz and lim domain 5, P2ry12 - purinergic receptor p2y, g-protein coupled 12, Cntnap2 - contactin associated protein-like 2, Pcdh11x - protocadherin 11 x-linked, Prkca - protein kinase c, …
GO:0003008	system process	8.07e-13	6.66e-10	1.97	10381	594	985	111	[Npas3 - neuronal pas domain protein 3, Gatm - glycine amidinotransferase (l-arginine:glycine amidinotransferase), Sgcz - sarcoglycan zeta, Ntrk2 - neurotrophic tyrosine kinase, receptor, type 2, Arf4 - adp-ribosylation factor 4, Ptk2 - ptk2 protein tyrosine kinase 2, Trdn - triadin, Camk2b - calcium/calmodulin-dependent protein kinase ii, beta, Cntnap2 - contactin associated protein-like 2, Apoe…
GO:0045595	regulation of cell differentiation	8.32e-13	6.45e-10	1.66	10381	1130	985	178	[Robo1 - roundabout homolog 1 (drosophila), Gdi1 - guanosine diphosphate (gdp) dissociation inhibitor 1, Ikzf1 - ikaros family zinc finger 1, Ntrk2 - neurotrophic tyrosine kinase, receptor, type 2, Pdlim5 - pdz and lim domain 5, Spag9 - sperm associated antigen 9, Ptk2 - ptk2 protein tyrosine kinase 2, Ntrk3 - neurotrophic tyrosine kinase, receptor, type 3, Rora - rar-related orphan receptor alph…
GO:0050877	nervous system process	1.63e-12	1.2e-09	2.15	10381	431	985	88	[Npas3 - neuronal pas domain protein 3, Gatm - glycine amidinotransferase (l-arginine:glycine amidinotransferase), Atxn2 - ataxin 2, Atxn1 - ataxin 1, Ntrk2 - neurotrophic tyrosine kinase, receptor, type 2, Arf4 - adp-ribosylation factor 4, Nf1 - neurofibromatosis 1, Camk2b - calcium/calmodulin-dependent protein kinase ii, beta, Cntnap2 - contactin associated protein-like 2, Apoe - apolipoprotein…
GO:0048812	neuron projection morphogenesis	2.03e-12	1.41e-09	2.76	10381	206	985	54	[Bcl2 - b cell leukemia/lymphoma 2, Srgap2 - slit-robo rho gtpase activating protein 2, Camk2a - calcium/calmodulin-dependent protein kinase ii alpha, Myo16 - myosin xvi, Zswim6 - zinc finger swim-type containing 6, Pitpna - phosphatidylinositol transfer protein, alpha, Atl1 - atlastin gtpase 1, Atxn2 - ataxin 2, Stxbp5 - syntaxin binding protein 5 (tomosyn), Farp1 - ferm, rhogef (arhgef) and ple…
GO:0048858	cell projection morphogenesis	2.99e-12	1.98e-09	2.71	10381	214	985	55	[Bcl2 - b cell leukemia/lymphoma 2, Srgap2 - slit-robo rho gtpase activating protein 2, Camk2a - calcium/calmodulin-dependent protein kinase ii alpha, Myo16 - myosin xvi, Zswim6 - zinc finger swim-type containing 6, Pitpna - phosphatidylinositol transfer protein, alpha, Atl1 - atlastin gtpase 1, Atxn2 - ataxin 2, Stxbp5 - syntaxin binding protein 5 (tomosyn), Farp1 - ferm, rhogef (arhgef) and ple…
GO:0048519	negative regulation of biological process	4.1e-12	2.58e-09	1.34	10381	2991	985	379	[Robo1 - roundabout homolog 1 (drosophila), Ikzf1 - ikaros family zinc finger 1, Mapkap1 - mitogen-activated protein kinase associated protein 1, Otud7a - otu domain containing 7a, H3f3a - h3 histone, family 3a, Farp1 - ferm, rhogef (arhgef) and pleckstrin domain protein 1 (chondrocyte-derived), Ntrk2 - neurotrophic tyrosine kinase, receptor, type 2, Ntrk3 - neurotrophic tyrosine kinase, receptor…
GO:0051962	positive regulation of nervous system development	4.25e-12	2.55e-09	2.13	10381	431	985	87	[Bcl2 - b cell leukemia/lymphoma 2, Robo1 - roundabout homolog 1 (drosophila), Gdi1 - guanosine diphosphate (gdp) dissociation inhibitor 1, Atxn1 - ataxin 1, Ntrk2 - neurotrophic tyrosine kinase, receptor, type 2, Spag9 - sperm associated antigen 9, Ntrk3 - neurotrophic tyrosine kinase, receptor, type 3, Ptk2 - ptk2 protein tyrosine kinase 2, Nf1 - neurofibromatosis 1, Camk2b - calcium/calmodulin…
GO:0031346	positive regulation of cell projection organization	5.02e-12	2.88e-09	2.29	10381	341	985	74	[Robo1 - roundabout homolog 1 (drosophila), Gdi1 - guanosine diphosphate (gdp) dissociation inhibitor 1, Ntrk2 - neurotrophic tyrosine kinase, receptor, type 2, Ntrk3 - neurotrophic tyrosine kinase, receptor, type 3, Nf1 - neurofibromatosis 1, Camk2b - calcium/calmodulin-dependent protein kinase ii, beta, Serpine2 - serine (or cysteine) peptidase inhibitor, clade e, member 2, Apoe - apolipoprotei…
GO:0065007	biological regulation	5.15e-12	2.83e-09	1.17	10381	6168	985	684	[Dennd1a - denn/madd domain containing 1a, Ikzf1 - ikaros family zinc finger 1, Hps5 - hermansky-pudlak syndrome 5 homolog (human), Mapkap1 - mitogen-activated protein kinase associated protein 1, Abcb7 - atp-binding cassette, sub-family b (mdr/tap), member 7, H3f3a - h3 histone, family 3a, Spire1 - spire homolog 1 (drosophila), Prdm2 - pr domain containing 2, with znf domain, Nup214 - nucleopori…
GO:0120039	plasma membrane bounded cell projection morphogenesis	6.94e-12	3.66e-09	2.68	10381	212	985	54	[Bcl2 - b cell leukemia/lymphoma 2, Srgap2 - slit-robo rho gtpase activating protein 2, Camk2a - calcium/calmodulin-dependent protein kinase ii alpha, Myo16 - myosin xvi, Zswim6 - zinc finger swim-type containing 6, Pitpna - phosphatidylinositol transfer protein, alpha, Atl1 - atlastin gtpase 1, Atxn2 - ataxin 2, Stxbp5 - syntaxin binding protein 5 (tomosyn), Farp1 - ferm, rhogef (arhgef) and ple…
GO:0048869	cellular developmental process	8.27e-12	4.2e-09	1.52	10381	1541	985	222	[Robo1 - roundabout homolog 1 (drosophila), Camk2a - calcium/calmodulin-dependent protein kinase ii alpha, Ikzf1 - ikaros family zinc finger 1, Farp1 - ferm, rhogef (arhgef) and pleckstrin domain protein 1 (chondrocyte-derived), H3f3a - h3 histone, family 3a, Abi1 - abl-interactor 1, Ntrk2 - neurotrophic tyrosine kinase, receptor, type 2, Ntrk3 - neurotrophic tyrosine kinase, receptor, type 3, Ro…
GO:0007399	nervous system development	9.25e-12	4.52e-09	2.45	10381	271	985	63	[Robo1 - roundabout homolog 1 (drosophila), Srgap2 - slit-robo rho gtpase activating protein 2, Fnbp1 - formin binding protein 1, Fos - fbj osteosarcoma oncogene, Ntrk2 - neurotrophic tyrosine kinase, receptor, type 2, Ntrk3 - neurotrophic tyrosine kinase, receptor, type 3, Slc1a2 - solute carrier family 1 (glial high affinity glutamate transporter), member 2, Sirt2 - sirtuin 2, Nedd4 - neural pr…
GO:0007610	behavior	1.36e-11	6.42e-09	2.14	10381	404	985	82	[Bcl2 - b cell leukemia/lymphoma 2, Npas3 - neuronal pas domain protein 3, Gatm - glycine amidinotransferase (l-arginine:glycine amidinotransferase), Atxn1 - ataxin 1, Spire1 - spire homolog 1 (drosophila), Ntrk2 - neurotrophic tyrosine kinase, receptor, type 2, Arf4 - adp-ribosylation factor 4, Nf1 - neurofibromatosis 1, Slc1a2 - solute carrier family 1 (glial high affinity glutamate transporter…
GO:0050789	regulation of biological process	1.53e-11	6.98e-09	1.18	10381	5862	985	654	[Ikzf1 - ikaros family zinc finger 1, Dennd1a - denn/madd domain containing 1a, Mapkap1 - mitogen-activated protein kinase associated protein 1, H3f3a - h3 histone, family 3a, Spire1 - spire homolog 1 (drosophila), Prdm2 - pr domain containing 2, with znf domain, Nup214 - nucleoporin 214, Eif1 - eukaryotic translation initiation factor 1, Dis3l2 - dis3 mitotic control homolog (s. cerevisiae)-like…
GO:0032879	regulation of localization	1.79e-11	7.87e-09	1.49	10381	1633	985	231	[Robo1 - roundabout homolog 1 (drosophila), Camk2a - calcium/calmodulin-dependent protein kinase ii alpha, Ntrk2 - neurotrophic tyrosine kinase, receptor, type 2, Ntrk3 - neurotrophic tyrosine kinase, receptor, type 3, Ptk2 - ptk2 protein tyrosine kinase 2, Nup214 - nucleoporin 214, Camk2b - calcium/calmodulin-dependent protein kinase ii, beta, Tmsb4x - thymosin, beta 4, x chromosome, Nrg3 - neur…
GO:0048523	negative regulation of cellular process	1.81e-11	7.71e-09	1.35	10381	2740	985	350	[Robo1 - roundabout homolog 1 (drosophila), Ikzf1 - ikaros family zinc finger 1, Mapkap1 - mitogen-activated protein kinase associated protein 1, Otud7a - otu domain containing 7a, H3f3a - h3 histone, family 3a, Farp1 - ferm, rhogef (arhgef) and pleckstrin domain protein 1 (chondrocyte-derived), Ntrk2 - neurotrophic tyrosine kinase, receptor, type 2, Ntrk3 - neurotrophic tyrosine kinase, receptor…
GO:0006928	movement of cell or subcellular component	2.16e-11	8.92e-09	1.79	10381	734	985	125	[Robo1 - roundabout homolog 1 (drosophila), Hspa8 - heat shock protein 8, Ntrk2 - neurotrophic tyrosine kinase, receptor, type 2, Arf4 - adp-ribosylation factor 4, Ntrk3 - neurotrophic tyrosine kinase, receptor, type 3, Ptk2 - ptk2 protein tyrosine kinase 2, P2ry12 - purinergic receptor p2y, g-protein coupled 12, Prkca - protein kinase c, alpha, App - amyloid beta (a4) precursor protein, Pde4d - …
GO:0032990	cell part morphogenesis	4.89e-11	1.95e-08	2.51	10381	235	985	56	[Bcl2 - b cell leukemia/lymphoma 2, Srgap2 - slit-robo rho gtpase activating protein 2, Camk2a - calcium/calmodulin-dependent protein kinase ii alpha, Myo16 - myosin xvi, Zswim6 - zinc finger swim-type containing 6, Pitpna - phosphatidylinositol transfer protein, alpha, Atl1 - atlastin gtpase 1, Stxbp5 - syntaxin binding protein 5 (tomosyn), Atxn2 - ataxin 2, Farp1 - ferm, rhogef (arhgef) and ple…
GO:0050794	regulation of cellular process	5.18e-11	2.01e-08	1.18	10381	5575	985	625	[Ikzf1 - ikaros family zinc finger 1, Dennd1a - denn/madd domain containing 1a, Mapkap1 - mitogen-activated protein kinase associated protein 1, H3f3a - h3 histone, family 3a, Spire1 - spire homolog 1 (drosophila), Prdm2 - pr domain containing 2, with znf domain, Nup214 - nucleoporin 214, Dis3l2 - dis3 mitotic control homolog (s. cerevisiae)-like 2, Tmsb4x - thymosin, beta 4, x chromosome, Asic2 …
GO:0050769	positive regulation of neurogenesis	5.44e-11	2.05e-08	2.12	10381	393	985	79	[Bcl2 - b cell leukemia/lymphoma 2, Robo1 - roundabout homolog 1 (drosophila), Gdi1 - guanosine diphosphate (gdp) dissociation inhibitor 1, Atxn1 - ataxin 1, Ntrk2 - neurotrophic tyrosine kinase, receptor, type 2, Spag9 - sperm associated antigen 9, Ntrk3 - neurotrophic tyrosine kinase, receptor, type 3, Ptk2 - ptk2 protein tyrosine kinase 2, Nf1 - neurofibromatosis 1, Camk2b - calcium/calmodulin…
GO:0010720	positive regulation of cell development	6.84e-11	2.51e-08	2.05	10381	431	985	84	[Bcl2 - b cell leukemia/lymphoma 2, Robo1 - roundabout homolog 1 (drosophila), Gdi1 - guanosine diphosphate (gdp) dissociation inhibitor 1, Atxn1 - ataxin 1, Ntrk2 - neurotrophic tyrosine kinase, receptor, type 2, Spag9 - sperm associated antigen 9, Ntrk3 - neurotrophic tyrosine kinase, receptor, type 3, Ptk2 - ptk2 protein tyrosine kinase 2, Nf1 - neurofibromatosis 1, Camk2b - calcium/calmodulin…
GO:0048731	system development	1.53e-10	5.46e-08	2.01	10381	445	985	85	[Bcl2 - b cell leukemia/lymphoma 2, Robo1 - roundabout homolog 1 (drosophila), Srgap2 - slit-robo rho gtpase activating protein 2, Fnbp1 - formin binding protein 1, Fos - fbj osteosarcoma oncogene, Bcan - brevican, Ntrk2 - neurotrophic tyrosine kinase, receptor, type 2, Ntrk3 - neurotrophic tyrosine kinase, receptor, type 3, Nf1 - neurofibromatosis 1, Sirt2 - sirtuin 2, Cntnap2 - contactin associ…
GO:0051094	positive regulation of developmental process	2.99e-10	1.04e-07	1.68	10381	853	985	136	[Robo1 - roundabout homolog 1 (drosophila), Gdi1 - guanosine diphosphate (gdp) dissociation inhibitor 1, Ikzf1 - ikaros family zinc finger 1, Ntrk2 - neurotrophic tyrosine kinase, receptor, type 2, Spag9 - sperm associated antigen 9, Ptk2 - ptk2 protein tyrosine kinase 2, Ntrk3 - neurotrophic tyrosine kinase, receptor, type 3, Camk2b - calcium/calmodulin-dependent protein kinase ii, beta, Carm1 -…
GO:0051240	positive regulation of multicellular organismal process	3.48e-10	1.18e-07	1.62	10381	980	985	151	[Robo1 - roundabout homolog 1 (drosophila), Gdi1 - guanosine diphosphate (gdp) dissociation inhibitor 1, Ikzf1 - ikaros family zinc finger 1, Ntrk2 - neurotrophic tyrosine kinase, receptor, type 2, Spag9 - sperm associated antigen 9, Ntrk3 - neurotrophic tyrosine kinase, receptor, type 3, Ptk2 - ptk2 protein tyrosine kinase 2, Rora - rar-related orphan receptor alpha, Camk2b - calcium/calmodulin-…
GO:0050808	synapse organization	3.99e-10	1.32e-07	3.2	10381	112	985	34	[Nrg1 - neuregulin 1, Farp1 - ferm, rhogef (arhgef) and pleckstrin domain protein 1 (chondrocyte-derived), Ank3 - ankyrin 3, epithelial, Ntrk2 - neurotrophic tyrosine kinase, receptor, type 2, Elfn1 - leucine rich repeat and fibronectin type iii, extracellular 1, Myo5a - myosin va, Cadm1 - cell adhesion molecule 1, Nedd4 - neural precursor cell expressed, developmentally down-regulated 4, Lrrtm4 …
GO:0045666	positive regulation of neuron differentiation	4.83e-10	1.55e-07	2.18	10381	324	985	67	[Bcl2 - b cell leukemia/lymphoma 2, Robo1 - roundabout homolog 1 (drosophila), Gdi1 - guanosine diphosphate (gdp) dissociation inhibitor 1, Ntrk2 - neurotrophic tyrosine kinase, receptor, type 2, Ntrk3 - neurotrophic tyrosine kinase, receptor, type 3, Spag9 - sperm associated antigen 9, Nf1 - neurofibromatosis 1, Camk2b - calcium/calmodulin-dependent protein kinase ii, beta, Serpine2 - serine (or…
GO:0010976	positive regulation of neuron projection development	5.21e-10	1.64e-07	2.29	10381	276	985	60	[Robo1 - roundabout homolog 1 (drosophila), Gdi1 - guanosine diphosphate (gdp) dissociation inhibitor 1, Ntrk2 - neurotrophic tyrosine kinase, receptor, type 2, Ntrk3 - neurotrophic tyrosine kinase, receptor, type 3, Nf1 - neurofibromatosis 1, Camk2b - calcium/calmodulin-dependent protein kinase ii, beta, Serpine2 - serine (or cysteine) peptidase inhibitor, clade e, member 2, Apoe - apolipoprotei…
GO:0032989	cellular component morphogenesis	8.57e-10	2.63e-07	2.08	10381	364	985	72	[Bcl2 - b cell leukemia/lymphoma 2, Srgap2 - slit-robo rho gtpase activating protein 2, Camk2a - calcium/calmodulin-dependent protein kinase ii alpha, Zswim6 - zinc finger swim-type containing 6, Myo16 - myosin xvi, Pitpna - phosphatidylinositol transfer protein, alpha, Atl1 - atlastin gtpase 1, Stxbp5 - syntaxin binding protein 5 (tomosyn), Atxn2 - ataxin 2, Farp1 - ferm, rhogef (arhgef) and ple…
GO:0040011	locomotion	1.18e-09	3.54e-07	1.84	10381	555	985	97	[Robo1 - roundabout homolog 1 (drosophila), Ntrk2 - neurotrophic tyrosine kinase, receptor, type 2, Arf4 - adp-ribosylation factor 4, Ptk2 - ptk2 protein tyrosine kinase 2, Ntrk3 - neurotrophic tyrosine kinase, receptor, type 3, P2ry12 - purinergic receptor p2y, g-protein coupled 12, Nrg3 - neuregulin 3, Prkca - protein kinase c, alpha, Pde4d - phosphodiesterase 4d, camp specific, Sh3rf1 - sh3 do…
GO:0051128	regulation of cellular component organization	1.31e-09	3.85e-07	1.43	10381	1696	985	230	[Robo1 - roundabout homolog 1 (drosophila), Ikzf1 - ikaros family zinc finger 1, H3f3a - h3 histone, family 3a, Spire1 - spire homolog 1 (drosophila), Ntrk2 - neurotrophic tyrosine kinase, receptor, type 2, Ntrk3 - neurotrophic tyrosine kinase, receptor, type 3, Ptk2 - ptk2 protein tyrosine kinase 2, Camk2b - calcium/calmodulin-dependent protein kinase ii, beta, Tmsb4x - thymosin, beta 4, x chrom…
GO:0030030	cell projection organization	1.71e-09	4.92e-07	1.79	10381	606	985	103	[Camk2a - calcium/calmodulin-dependent protein kinase ii alpha, Myo16 - myosin xvi, Pitpna - phosphatidylinositol transfer protein, alpha, Farp1 - ferm, rhogef (arhgef) and pleckstrin domain protein 1 (chondrocyte-derived), Abi1 - abl-interactor 1, Ptk2 - ptk2 protein tyrosine kinase 2, P2ry12 - purinergic receptor p2y, g-protein coupled 12, Camk2b - calcium/calmodulin-dependent protein kinase ii…
GO:0016477	cell migration	1.96e-09	5.51e-07	1.92	10381	460	985	84	[Robo1 - roundabout homolog 1 (drosophila), Ntrk2 - neurotrophic tyrosine kinase, receptor, type 2, Arf4 - adp-ribosylation factor 4, Ptk2 - ptk2 protein tyrosine kinase 2, Ntrk3 - neurotrophic tyrosine kinase, receptor, type 3, P2ry12 - purinergic receptor p2y, g-protein coupled 12, Gpld1 - glycosylphosphatidylinositol specific phospholipase d1, Prkca - protein kinase c, alpha, Nup93 - nucleopor…
GO:0098609	cell-cell adhesion	2.66e-09	7.32e-07	2.51	10381	193	985	46	[Bcl2 - b cell leukemia/lymphoma 2, Robo1 - roundabout homolog 1 (drosophila), Vmp1 - vacuole membrane protein 1, Pdlim5 - pdz and lim domain 5, P2ry12 - purinergic receptor p2y, g-protein coupled 12, Cadm1 - cell adhesion molecule 1, Cyfip2 - cytoplasmic fmr1 interacting protein 2, Negr1 - neuronal growth regulator 1, Nrxn1 - neurexin i, Nlgn1 - neuroligin 1, Jam3 - junction adhesion molecule 3,…
GO:0048870	cell motility	2.71e-09	7.3e-07	1.86	10381	509	985	90	[Robo1 - roundabout homolog 1 (drosophila), Ntrk2 - neurotrophic tyrosine kinase, receptor, type 2, Arf4 - adp-ribosylation factor 4, Ptk2 - ptk2 protein tyrosine kinase 2, Ntrk3 - neurotrophic tyrosine kinase, receptor, type 3, P2ry12 - purinergic receptor p2y, g-protein coupled 12, Gpld1 - glycosylphosphatidylinositol specific phospholipase d1, Prkca - protein kinase c, alpha, Nup93 - nucleopor…
GO:0022603	regulation of anatomical structure morphogenesis	2.99e-09	7.88e-07	1.75	10381	652	985	108	[Robo1 - roundabout homolog 1 (drosophila), Gdi1 - guanosine diphosphate (gdp) dissociation inhibitor 1, Ntrk2 - neurotrophic tyrosine kinase, receptor, type 2, Ntrk3 - neurotrophic tyrosine kinase, receptor, type 3, Ptk2 - ptk2 protein tyrosine kinase 2, Pdlim5 - pdz and lim domain 5, Carm1 - coactivator-associated arginine methyltransferase 1, Camk2b - calcium/calmodulin-dependent protein kinas…
GO:0022604	regulation of cell morphogenesis	3.9e-09	1.01e-06	1.97	10381	406	985	76	[Robo1 - roundabout homolog 1 (drosophila), Zswim6 - zinc finger swim-type containing 6, Gdi1 - guanosine diphosphate (gdp) dissociation inhibitor 1, Sparc - secreted acidic cysteine rich glycoprotein, Ntrk2 - neurotrophic tyrosine kinase, receptor, type 2, Pdlim5 - pdz and lim domain 5, Ntrk3 - neurotrophic tyrosine kinase, receptor, type 3, Ptk2 - ptk2 protein tyrosine kinase 2, Camk2b - calciu…
GO:0009653	anatomical structure morphogenesis	4.35e-09	1.1e-06	1.65	10381	812	985	127	[Robo1 - roundabout homolog 1 (drosophila), Camk2a - calcium/calmodulin-dependent protein kinase ii alpha, Myo16 - myosin xvi, Pitpna - phosphatidylinositol transfer protein, alpha, Farp1 - ferm, rhogef (arhgef) and pleckstrin domain protein 1 (chondrocyte-derived), Abi1 - abl-interactor 1, Ptk2 - ptk2 protein tyrosine kinase 2, Camk2b - calcium/calmodulin-dependent protein kinase ii, beta, Carm1…
GO:0045597	positive regulation of cell differentiation	1.11e-08	2.76e-06	1.72	10381	651	985	106	[Robo1 - roundabout homolog 1 (drosophila), Ikzf1 - ikaros family zinc finger 1, Gdi1 - guanosine diphosphate (gdp) dissociation inhibitor 1, Ntrk2 - neurotrophic tyrosine kinase, receptor, type 2, Ptk2 - ptk2 protein tyrosine kinase 2, Ntrk3 - neurotrophic tyrosine kinase, receptor, type 3, Spag9 - sperm associated antigen 9, Carm1 - coactivator-associated arginine methyltransferase 1, Camk2b - …
GO:0007611	learning or memory	1.24e-08	3.03e-06	2.4	10381	202	985	46	[Gatm - glycine amidinotransferase (l-arginine:glycine amidinotransferase), Btbd9 - btb (poz) domain containing 9, Atxn1 - ataxin 1, Ntrk2 - neurotrophic tyrosine kinase, receptor, type 2, Arf4 - adp-ribosylation factor 4, Nf1 - neurofibromatosis 1, Cntnap2 - contactin associated protein-like 2, Apoe - apolipoprotein e, Pde8b - phosphodiesterase 8b, Cux2 - cut-like homeobox 2, Prkca - protein kin…
GO:0010769	regulation of cell morphogenesis involved in differentiation	1.37e-08	3.3e-06	2.18	10381	271	985	56	[Robo1 - roundabout homolog 1 (drosophila), Zswim6 - zinc finger swim-type containing 6, Gdi1 - guanosine diphosphate (gdp) dissociation inhibitor 1, Ntrk2 - neurotrophic tyrosine kinase, receptor, type 2, Ntrk3 - neurotrophic tyrosine kinase, receptor, type 3, Ptk2 - ptk2 protein tyrosine kinase 2, Pdlim5 - pdz and lim domain 5, Camk2b - calcium/calmodulin-dependent protein kinase ii, beta, Nedd…
GO:0050905	neuromuscular process	1.38e-08	3.25e-06	3.47	10381	76	985	25	[Npas3 - neuronal pas domain protein 3, Nrg1 - neuregulin 1, Adarb1 - adenosine deaminase, rna-specific, b1, Atxn2 - ataxin 2, Myo5a - myosin va, Rbfox1 - rna binding protein, fox-1 homolog (c. elegans) 1, Camk2b - calcium/calmodulin-dependent protein kinase ii, beta, Pde8b - phosphodiesterase 8b, Nrxn1 - neurexin i, App - amyloid beta (a4) precursor protein, Park2 - parkinson disease (autosomal …
GO:0051130	positive regulation of cellular component organization	1.44e-08	3.32e-06	1.61	10381	853	985	130	[Robo1 - roundabout homolog 1 (drosophila), Gdi1 - guanosine diphosphate (gdp) dissociation inhibitor 1, Ikzf1 - ikaros family zinc finger 1, Hspa8 - heat shock protein 8, Spire1 - spire homolog 1 (drosophila), Ntrk2 - neurotrophic tyrosine kinase, receptor, type 2, Ntrk3 - neurotrophic tyrosine kinase, receptor, type 3, Ptk2 - ptk2 protein tyrosine kinase 2, Camk2b - calcium/calmodulin-dependent…
GO:0030154	cell differentiation	1.45e-08	3.3e-06	1.53	10381	1076	985	156	[Robo1 - roundabout homolog 1 (drosophila), Ikzf1 - ikaros family zinc finger 1, H3f3a - h3 histone, family 3a, Ntrk2 - neurotrophic tyrosine kinase, receptor, type 2, Spag9 - sperm associated antigen 9, Ptk2 - ptk2 protein tyrosine kinase 2, Ntrk3 - neurotrophic tyrosine kinase, receptor, type 3, Rora - rar-related orphan receptor alpha, Prkca - protein kinase c, alpha, Nrxn1 - neurexin i, Cntn6…
GO:0050890	cognition	1.95e-08	4.35e-06	2.3	10381	225	985	49	[Gatm - glycine amidinotransferase (l-arginine:glycine amidinotransferase), Atxn1 - ataxin 1, Ntrk2 - neurotrophic tyrosine kinase, receptor, type 2, Arf4 - adp-ribosylation factor 4, Nf1 - neurofibromatosis 1, Cntnap2 - contactin associated protein-like 2, Apoe - apolipoprotein e, Prkca - protein kinase c, alpha, Nrxn1 - neurexin i, Jun - jun oncogene, App - amyloid beta (a4) precursor protein, …
GO:0030334	regulation of cell migration	2.13e-08	4.69e-06	1.82	10381	491	985	85	[Bcl2 - b cell leukemia/lymphoma 2, Robo1 - roundabout homolog 1 (drosophila), Srgap2 - slit-robo rho gtpase activating protein 2, Zswim6 - zinc finger swim-type containing 6, Sparc - secreted acidic cysteine rich glycoprotein, Spag9 - sperm associated antigen 9, Sash1 - sam and sh3 domain containing 1, Ptk2 - ptk2 protein tyrosine kinase 2, Ntrk3 - neurotrophic tyrosine kinase, receptor, type 3,…
GO:0051270	regulation of cellular component movement	3.04e-08	6.58e-06	1.75	10381	566	985	94	[Robo1 - roundabout homolog 1 (drosophila), Bcl2 - b cell leukemia/lymphoma 2, Srgap2 - slit-robo rho gtpase activating protein 2, Zswim6 - zinc finger swim-type containing 6, Sparc - secreted acidic cysteine rich glycoprotein, Spag9 - sperm associated antigen 9, Ntrk3 - neurotrophic tyrosine kinase, receptor, type 3, Ptk2 - ptk2 protein tyrosine kinase 2, Sash1 - sam and sh3 domain containing 1,…
GO:0048518	positive regulation of biological process	5.34e-08	1.14e-05	1.24	10381	3343	985	393	[Ikzf1 - ikaros family zinc finger 1, Prdm2 - pr domain containing 2, with znf domain, Spire1 - spire homolog 1 (drosophila), Tmsb4x - thymosin, beta 4, x chromosome, Asic2 - acid-sensing (proton-gated) ion channel 2, Macf1 - microtubule-actin crosslinking factor 1, Ppm1e - protein phosphatase 1e (pp2c domain containing), Tox - thymocyte selection-associated high mobility group box, Mbp - myelin …
GO:0051241	negative regulation of multicellular organismal process	5.69e-08	1.19e-05	1.66	10381	671	985	106	[Robo1 - roundabout homolog 1 (drosophila), Gdi1 - guanosine diphosphate (gdp) dissociation inhibitor 1, Phf14 - phd finger protein 14, Ptk2 - ptk2 protein tyrosine kinase 2, Ntrk3 - neurotrophic tyrosine kinase, receptor, type 3, Carm1 - coactivator-associated arginine methyltransferase 1, Apoe - apolipoprotein e, Nrg3 - neuregulin 3, Prkca - protein kinase c, alpha, Nlgn1 - neuroligin 1, Hsp90a…
GO:0099536	synaptic signaling	5.98e-08	1.23e-05	2.52	10381	159	985	38	[Exoc4 - exocyst complex component 4, Shisa6 - shisa homolog 6 (xenopus laevis), Adarb1 - adenosine deaminase, rna-specific, b1, Ntrk2 - neurotrophic tyrosine kinase, receptor, type 2, Myo5a - myosin va, Dlg2 - discs, large homolog 2 (drosophila), Gabrg3 - gamma-aminobutyric acid (gaba) a receptor, subunit gamma 3, Gabrb3 - gamma-aminobutyric acid (gaba) a receptor, subunit beta 3, Kif1b - kinesi…
GO:0099537	trans-synaptic signaling	5.98e-08	1.21e-05	2.52	10381	159	985	38	[Exoc4 - exocyst complex component 4, Shisa6 - shisa homolog 6 (xenopus laevis), Adarb1 - adenosine deaminase, rna-specific, b1, Ntrk2 - neurotrophic tyrosine kinase, receptor, type 2, Myo5a - myosin va, Dlg2 - discs, large homolog 2 (drosophila), Gabrg3 - gamma-aminobutyric acid (gaba) a receptor, subunit gamma 3, Gabrb3 - gamma-aminobutyric acid (gaba) a receptor, subunit beta 3, Kif1b - kinesi…
GO:2000145	regulation of cell motility	7.97e-08	1.59e-05	1.77	10381	513	985	86	[Bcl2 - b cell leukemia/lymphoma 2, Robo1 - roundabout homolog 1 (drosophila), Srgap2 - slit-robo rho gtpase activating protein 2, Zswim6 - zinc finger swim-type containing 6, Sparc - secreted acidic cysteine rich glycoprotein, Spag9 - sperm associated antigen 9, Sash1 - sam and sh3 domain containing 1, Ptk2 - ptk2 protein tyrosine kinase 2, Ntrk3 - neurotrophic tyrosine kinase, receptor, type 3,…
GO:0051093	negative regulation of developmental process	9.22e-08	1.82e-05	1.71	10381	587	985	95	[Robo1 - roundabout homolog 1 (drosophila), Bcl2 - b cell leukemia/lymphoma 2, Srgap2 - slit-robo rho gtpase activating protein 2, Ntm - neurotrimin, Gdi1 - guanosine diphosphate (gdp) dissociation inhibitor 1, Sparc - secreted acidic cysteine rich glycoprotein, Phf14 - phd finger protein 14, Atxn2 - ataxin 2, Jarid2 - jumonji, at rich interactive domain 2, Ptk2 - ptk2 protein tyrosine kinase 2, …
GO:0007275	multicellular organism development	1.08e-07	2.1e-05	1.65	10381	671	985	105	[Robo1 - roundabout homolog 1 (drosophila), Ikzf1 - ikaros family zinc finger 1, Gatm - glycine amidinotransferase (l-arginine:glycine amidinotransferase), Farp1 - ferm, rhogef (arhgef) and pleckstrin domain protein 1 (chondrocyte-derived), Zfr - zinc finger rna binding protein, Ntrk2 - neurotrophic tyrosine kinase, receptor, type 2, Ntrk3 - neurotrophic tyrosine kinase, receptor, type 3, Ptk2 - …
GO:0065008	regulation of biological quality	1.1e-07	2.09e-05	1.34	10381	1988	985	252	[Camk2a - calcium/calmodulin-dependent protein kinase ii alpha, Hps5 - hermansky-pudlak syndrome 5 homolog (human), Abcb7 - atp-binding cassette, sub-family b (mdr/tap), member 7, Spire1 - spire homolog 1 (drosophila), Ntrk2 - neurotrophic tyrosine kinase, receptor, type 2, Rora - rar-related orphan receptor alpha, Ptk2 - ptk2 protein tyrosine kinase 2, Camk2b - calcium/calmodulin-dependent prote…
GO:0098916	anterograde trans-synaptic signaling	1.42e-07	2.68e-05	2.51	10381	151	985	36	[Exoc4 - exocyst complex component 4, Shisa6 - shisa homolog 6 (xenopus laevis), Adarb1 - adenosine deaminase, rna-specific, b1, Myo5a - myosin va, Dlg2 - discs, large homolog 2 (drosophila), Gabrg3 - gamma-aminobutyric acid (gaba) a receptor, subunit gamma 3, Gabrb3 - gamma-aminobutyric acid (gaba) a receptor, subunit beta 3, Kif1b - kinesin family member 1b, Arid1b - at rich interactive domain …
GO:0007268	chemical synaptic transmission	1.42e-07	2.64e-05	2.51	10381	151	985	36	[Exoc4 - exocyst complex component 4, Shisa6 - shisa homolog 6 (xenopus laevis), Adarb1 - adenosine deaminase, rna-specific, b1, Myo5a - myosin va, Dlg2 - discs, large homolog 2 (drosophila), Gabrg3 - gamma-aminobutyric acid (gaba) a receptor, subunit gamma 3, Gabrb3 - gamma-aminobutyric acid (gaba) a receptor, subunit beta 3, Kif1b - kinesin family member 1b, Arid1b - at rich interactive domain …
GO:0050807	regulation of synapse organization	1.53e-07	2.8e-05	2.54	10381	145	985	35	[Shisa6 - shisa homolog 6 (xenopus laevis), Ntrk2 - neurotrophic tyrosine kinase, receptor, type 2, Pdlim5 - pdz and lim domain 5, Ptk2 - ptk2 protein tyrosine kinase 2, Ntrk3 - neurotrophic tyrosine kinase, receptor, type 3, Camk2b - calcium/calmodulin-dependent protein kinase ii, beta, Apoe - apolipoprotein e, Nedd4 - neural precursor cell expressed, developmentally down-regulated 4, Frmpd4 - f…
GO:0050773	regulation of dendrite development	1.85e-07	3.35e-05	2.45	10381	159	985	37	[Robo1 - roundabout homolog 1 (drosophila), Nrg1 - neuregulin 1, Ntrk2 - neurotrophic tyrosine kinase, receptor, type 2, Pdlim5 - pdz and lim domain 5, Csmd3 - cub and sushi multiple domains 3, Carm1 - coactivator-associated arginine methyltransferase 1, Camk2b - calcium/calmodulin-dependent protein kinase ii, beta, Nedd4 - neural precursor cell expressed, developmentally down-regulated 4, Apoe -…
GO:0023052	signaling	2.31e-07	4.12e-05	2.08	10381	264	985	52	[Shisa6 - shisa homolog 6 (xenopus laevis), Ntrk2 - neurotrophic tyrosine kinase, receptor, type 2, Pcdh11x - protocadherin 11 x-linked, Kcnd3 - potassium voltage-gated channel, shal-related family, member 3, Nrxn1 - neurexin i, Jam3 - junction adhesion molecule 3, Nlgn1 - neuroligin 1, Lrrc7 - leucine rich repeat containing 7, Nrxn3 - neurexin iii, Dlgap4 - discs, large homolog-associated protei…
GO:0050804	modulation of chemical synaptic transmission	2.77e-07	4.87e-05	2.03	10381	280	985	54	[Camk2a - calcium/calmodulin-dependent protein kinase ii alpha, Shisa6 - shisa homolog 6 (xenopus laevis), Ntrk2 - neurotrophic tyrosine kinase, receptor, type 2, Ptk2 - ptk2 protein tyrosine kinase 2, Nf1 - neurofibromatosis 1, Camk2b - calcium/calmodulin-dependent protein kinase ii, beta, Apoe - apolipoprotein e, Serpine2 - serine (or cysteine) peptidase inhibitor, clade e, member 2, Nrxn1 - ne…
GO:0099177	regulation of trans-synaptic signaling	3.12e-07	5.42e-05	2.03	10381	281	985	54	[Camk2a - calcium/calmodulin-dependent protein kinase ii alpha, Shisa6 - shisa homolog 6 (xenopus laevis), Ntrk2 - neurotrophic tyrosine kinase, receptor, type 2, Ptk2 - ptk2 protein tyrosine kinase 2, Nf1 - neurofibromatosis 1, Camk2b - calcium/calmodulin-dependent protein kinase ii, beta, Apoe - apolipoprotein e, Serpine2 - serine (or cysteine) peptidase inhibitor, clade e, member 2, Nrxn1 - ne…
GO:0007626	locomotory behavior	4.38e-07	7.51e-05	2.44	10381	151	985	35	[Npas3 - neuronal pas domain protein 3, Nav2 - neuron navigator 2, Nrg1 - neuregulin 1, Btbd9 - btb (poz) domain containing 9, Atxn1 - ataxin 1, Lsamp - limbic system-associated membrane protein, Apoe - apolipoprotein e, Cnp - 2',3'-cyclic nucleotide 3' phosphodiesterase, Negr1 - neuronal growth regulator 1, Kalrn - kalirin, rhogef kinase, Abhd12 - abhydrolase domain containing 12, App - amyloid …
GO:0051049	regulation of transport	4.42e-07	7.48e-05	1.46	10381	1106	985	153	[Camk2a - calcium/calmodulin-dependent protein kinase ii alpha, Gdi1 - guanosine diphosphate (gdp) dissociation inhibitor 1, Hspa8 - heat shock protein 8, Ntrk2 - neurotrophic tyrosine kinase, receptor, type 2, Ptk2 - ptk2 protein tyrosine kinase 2, P2ry12 - purinergic receptor p2y, g-protein coupled 12, Trdn - triadin, Nup214 - nucleoporin 214, Smap1 - stromal membrane-associated protein 1, Slc1…
GO:0048638	regulation of developmental growth	4.68e-07	7.82e-05	2.08	10381	248	985	49	[Bcl2 - b cell leukemia/lymphoma 2, Gdi1 - guanosine diphosphate (gdp) dissociation inhibitor 1, Ikzf1 - ikaros family zinc finger 1, Atxn2 - ataxin 2, Jarid2 - jumonji, at rich interactive domain 2, Ntrk3 - neurotrophic tyrosine kinase, receptor, type 3, Ptk2 - ptk2 protein tyrosine kinase 2, Carm1 - coactivator-associated arginine methyltransferase 1, Apoe - apolipoprotein e, App - amyloid beta…
GO:0048522	positive regulation of cellular process	5.34e-07	8.81e-05	1.23	10381	3056	985	358	[Robo1 - roundabout homolog 1 (drosophila), Npas3 - neuronal pas domain protein 3, Camk2a - calcium/calmodulin-dependent protein kinase ii alpha, Ikzf1 - ikaros family zinc finger 1, Spire1 - spire homolog 1 (drosophila), Prdm2 - pr domain containing 2, with znf domain, Ntrk2 - neurotrophic tyrosine kinase, receptor, type 2, Ntrk3 - neurotrophic tyrosine kinase, receptor, type 3, Rora - rar-relat…
GO:0051961	negative regulation of nervous system development	6.18e-07	0.000101	2.08	10381	243	985	48	[Sema6d - sema domain, transmembrane domain (tm), and cytoplasmic domain, (semaphorin) 6d, Ntm - neurotrimin, Srgap2 - slit-robo rho gtpase activating protein 2, Gdi1 - guanosine diphosphate (gdp) dissociation inhibitor 1, Nrg1 - neuregulin 1, Kank1 - kn motif and ankyrin repeat domains 1, Pcm1 - pericentriolar material 1, Ntrk3 - neurotrophic tyrosine kinase, receptor, type 3, Ptk2 - ptk2 protei…
GO:0040012	regulation of locomotion	6.43e-07	0.000104	1.67	10381	562	985	89	[Robo1 - roundabout homolog 1 (drosophila), Bcl2 - b cell leukemia/lymphoma 2, Srgap2 - slit-robo rho gtpase activating protein 2, Zswim6 - zinc finger swim-type containing 6, Sparc - secreted acidic cysteine rich glycoprotein, Spag9 - sperm associated antigen 9, Ntrk3 - neurotrophic tyrosine kinase, receptor, type 3, Ptk2 - ptk2 protein tyrosine kinase 2, Sash1 - sam and sh3 domain containing 1,…
GO:0010646	regulation of cell communication	6.68e-07	0.000106	1.33	10381	1821	985	230	[Robo1 - roundabout homolog 1 (drosophila), Camk2a - calcium/calmodulin-dependent protein kinase ii alpha, Dennd1a - denn/madd domain containing 1a, Mapkap1 - mitogen-activated protein kinase associated protein 1, Farp1 - ferm, rhogef (arhgef) and pleckstrin domain protein 1 (chondrocyte-derived), Otud7a - otu domain containing 7a, Ntrk2 - neurotrophic tyrosine kinase, receptor, type 2, Ntrk3 - n…
GO:0007165	signal transduction	8.47e-07	0.000133	1.32	10381	1902	985	238	[Robo1 - roundabout homolog 1 (drosophila), Camk2a - calcium/calmodulin-dependent protein kinase ii alpha, Mapkap1 - mitogen-activated protein kinase associated protein 1, Ntrk2 - neurotrophic tyrosine kinase, receptor, type 2, Ntrk3 - neurotrophic tyrosine kinase, receptor, type 3, Ptk2 - ptk2 protein tyrosine kinase 2, Rora - rar-related orphan receptor alpha, Nrg3 - neuregulin 3, Asic2 - acid-…
GO:0048589	developmental growth	8.5e-07	0.000132	2.12	10381	224	985	45	[Bcl2 - b cell leukemia/lymphoma 2, Robo1 - roundabout homolog 1 (drosophila), Large - like-glycosyltransferase, Chst11 - carbohydrate sulfotransferase 11, Tcf7l2 - transcription factor 7 like 2, t cell specific, hmg box, Adarb1 - adenosine deaminase, rna-specific, b1, H3f3a - h3 histone, family 3a, Pdlim5 - pdz and lim domain 5, Cadm1 - cell adhesion molecule 1, Slc1a2 - solute carrier family 1 …
GO:0051966	regulation of synaptic transmission, glutamatergic	8.65e-07	0.000133	3.58	10381	53	985	18	[Syt1 - synaptotagmin i, Ophn1 - oligophrenin 1, Grm7 - glutamate receptor, metabotropic 7, Mef2c - myocyte enhancer factor 2c, Ntrk2 - neurotrophic tyrosine kinase, receptor, type 2, Serpine2 - serine (or cysteine) peptidase inhibitor, clade e, member 2, Gria4 - glutamate receptor, ionotropic, ampa4 (alpha 4), Nrxn1 - neurexin i, Kalrn - kalirin, rhogef kinase, Nlgn1 - neuroligin 1, Grik2 - glut…
GO:0016043	cellular component organization	1.08e-06	0.000164	1.23	10381	3026	985	353	[Camk2a - calcium/calmodulin-dependent protein kinase ii alpha, Ikzf1 - ikaros family zinc finger 1, Hps5 - hermansky-pudlak syndrome 5 homolog (human), Mapkap1 - mitogen-activated protein kinase associated protein 1, H3f3a - h3 histone, family 3a, Farp1 - ferm, rhogef (arhgef) and pleckstrin domain protein 1 (chondrocyte-derived), Abi1 - abl-interactor 1, Spire1 - spire homolog 1 (drosophila), N…
GO:0040007	growth	1.1e-06	0.000165	2.1	10381	226	985	45	[Bcl2 - b cell leukemia/lymphoma 2, Robo1 - roundabout homolog 1 (drosophila), Large - like-glycosyltransferase, Chst11 - carbohydrate sulfotransferase 11, Tcf7l2 - transcription factor 7 like 2, t cell specific, hmg box, Adarb1 - adenosine deaminase, rna-specific, b1, H3f3a - h3 histone, family 3a, Pdlim5 - pdz and lim domain 5, Cadm1 - cell adhesion molecule 1, Slc1a2 - solute carrier family 1 …
GO:0050768	negative regulation of neurogenesis	1.1e-06	0.000163	2.1	10381	226	985	45	[Sema6d - sema domain, transmembrane domain (tm), and cytoplasmic domain, (semaphorin) 6d, Srgap2 - slit-robo rho gtpase activating protein 2, Ntm - neurotrimin, Gdi1 - guanosine diphosphate (gdp) dissociation inhibitor 1, Nrg1 - neuregulin 1, Kank1 - kn motif and ankyrin repeat domains 1, Pcm1 - pericentriolar material 1, Ptk2 - ptk2 protein tyrosine kinase 2, Ntrk3 - neurotrophic tyrosine kinas…
GO:0002027	regulation of heart rate	1.16e-06	0.000169	4.05	10381	39	985	15	[Pde4d - phosphodiesterase 4d, camp specific, Ryr2 - ryanodine receptor 2, cardiac, Cacna1e - calcium channel, voltage-dependent, r type, alpha 1e subunit, Cacna2d1 - calcium channel, voltage-dependent, alpha2/delta subunit 1, Dmd - dystrophin, muscular dystrophy, Tpm1 - tropomyosin 1, alpha, Cacna1d - calcium channel, voltage-dependent, l type, alpha 1d subunit, Slc8a1 - solute carrier family 8 …
GO:0007409	axonogenesis	1.25e-06	0.000181	2.63	10381	112	985	28	[Bcl2 - b cell leukemia/lymphoma 2, Pitpna - phosphatidylinositol transfer protein, alpha, Atl1 - atlastin gtpase 1, Adarb1 - adenosine deaminase, rna-specific, b1, Stxbp5 - syntaxin binding protein 5 (tomosyn), Ank3 - ankyrin 3, epithelial, Ptk2 - ptk2 protein tyrosine kinase 2, Cnp - 2',3'-cyclic nucleotide 3' phosphodiesterase, Prkca - protein kinase c, alpha, Kalrn - kalirin, rhogef kinase, P…
GO:0023051	regulation of signaling	1.28e-06	0.000184	1.32	10381	1836	985	230	[Robo1 - roundabout homolog 1 (drosophila), Camk2a - calcium/calmodulin-dependent protein kinase ii alpha, Dennd1a - denn/madd domain containing 1a, Mapkap1 - mitogen-activated protein kinase associated protein 1, Farp1 - ferm, rhogef (arhgef) and pleckstrin domain protein 1 (chondrocyte-derived), Otud7a - otu domain containing 7a, Ntrk2 - neurotrophic tyrosine kinase, receptor, type 2, Ntrk3 - n…
GO:0060341	regulation of cellular localization	1.3e-06	0.000185	1.63	10381	596	985	92	[Bcl2 - b cell leukemia/lymphoma 2, Camk2a - calcium/calmodulin-dependent protein kinase ii alpha, Shisa6 - shisa homolog 6 (xenopus laevis), Gdi1 - guanosine diphosphate (gdp) dissociation inhibitor 1, Tmem59 - transmembrane protein 59, Ntrk2 - neurotrophic tyrosine kinase, receptor, type 2, Nf1 - neurofibromatosis 1, Spidr - scaffolding protein involved i dna repair, Gpld1 - glycosylphosphatidy…
GO:0010721	negative regulation of cell development	1.84e-06	0.000259	2.01	10381	252	985	48	[Bcl2 - b cell leukemia/lymphoma 2, Sema6d - sema domain, transmembrane domain (tm), and cytoplasmic domain, (semaphorin) 6d, Srgap2 - slit-robo rho gtpase activating protein 2, Ntm - neurotrimin, Gdi1 - guanosine diphosphate (gdp) dissociation inhibitor 1, Nrg1 - neuregulin 1, Kank1 - kn motif and ankyrin repeat domains 1, Pcm1 - pericentriolar material 1, Ntrk3 - neurotrophic tyrosine kinase, r…
GO:0030335	positive regulation of cell migration	2.01e-06	0.00028	1.93	10381	290	985	53	[Bcl2 - b cell leukemia/lymphoma 2, Sparc - secreted acidic cysteine rich glycoprotein, Spag9 - sperm associated antigen 9, Ntrk3 - neurotrophic tyrosine kinase, receptor, type 3, Ptk2 - ptk2 protein tyrosine kinase 2, Sash1 - sam and sh3 domain containing 1, Gpld1 - glycosylphosphatidylinositol specific phospholipase d1, Tmsb4x - thymosin, beta 4, x chromosome, Slc8a1 - solute carrier family 8 (…
GO:0007267	cell-cell signaling	2.32e-06	0.00032	2.04	10381	232	985	45	[Exoc4 - exocyst complex component 4, Shisa6 - shisa homolog 6 (xenopus laevis), Adarb1 - adenosine deaminase, rna-specific, b1, Ntrk2 - neurotrophic tyrosine kinase, receptor, type 2, Dlg2 - discs, large homolog 2 (drosophila), Myo5a - myosin va, Gabrg3 - gamma-aminobutyric acid (gaba) a receptor, subunit gamma 3, Pcdh11x - protocadherin 11 x-linked, Gabrb3 - gamma-aminobutyric acid (gaba) a rec…
GO:0007010	cytoskeleton organization	2.38e-06	0.000324	1.64	10381	546	985	85	[Srgap2 - slit-robo rho gtpase activating protein 2, Uvrag - uv radiation resistance associated gene, Mapkap1 - mitogen-activated protein kinase associated protein 1, Spire1 - spire homolog 1 (drosophila), Ptk2 - ptk2 protein tyrosine kinase 2, Nf1 - neurofibromatosis 1, Trdn - triadin, Zmym4 - zinc finger, mym-type 4, Nlgn1 - neuroligin 1, Macf1 - microtubule-actin crosslinking factor 1, Mapre2 …
GO:0051272	positive regulation of cellular component movement	2.45e-06	0.000329	1.89	10381	307	985	55	[Bcl2 - b cell leukemia/lymphoma 2, Sparc - secreted acidic cysteine rich glycoprotein, Spag9 - sperm associated antigen 9, Ntrk3 - neurotrophic tyrosine kinase, receptor, type 3, Ptk2 - ptk2 protein tyrosine kinase 2, Sash1 - sam and sh3 domain containing 1, Gpld1 - glycosylphosphatidylinositol specific phospholipase d1, Tmsb4x - thymosin, beta 4, x chromosome, Slc8a1 - solute carrier family 8 (…

## Sheet: Comparison of enriched GO terms
Supplementary table X. Comparison of top 100 enriched GO terms of highest expressed genes in our IT-PN dataset and layer 5 neurons or micgrolia cells from Zeisel et al. 2015
Overlap in enriched terms
	Microglia vs Layer5
	Microglia vs OurData
	Layer5 vs OurData
Top 100 enriched GO_BP terms from highest expressed genes in samples
OurData	Layer5_Zeisel	Microglia_Zeisel
regulation of multicellular organismal process	proton transmembrane transport	translation
multicellular organismal process	cellular process	cytoplasmic translation
regulation of nervous system development	translation	peptide biosynthetic process
regulation of cell development	cellular protein-containing complex assembly	peptide metabolic process
developmental process	peptide metabolic process	amide biosynthetic process
regulation of neurogenesis	peptide biosynthetic process	response to stimulus
regulation of plasma membrane bounded cell projection organization	cytoplasmic translation	cellular process
anatomical structure development	regulation of transport	cellular amide metabolic process
regulation of cell projection organization	positive regulation of transport	regulation of localization
regulation of neuron differentiation	regulation of biological quality	positive regulation of multicellular organismal process
regulation of multicellular organismal development	protein-containing complex subunit organization	response to chemical
regulation of neuron projection development	protein-containing complex assembly	positive regulation of biological process
regulation of developmental process	cellular component assembly	immune system process
biological adhesion	ATP metabolic process	positive regulation of cellular process
cell adhesion	regulation of cellular localization	organonitrogen compound biosynthetic process
system process	amide biosynthetic process	cellular response to chemical stimulus
regulation of cell differentiation	ATP hydrolysis coupled ion transmembrane transport	positive regulation of immune system process
nervous system process	ATP hydrolysis coupled cation transmembrane transport	positive regulation of response to stimulus
neuron projection morphogenesis	energy coupled proton transmembrane transport, against electrochemical gradient	response to organic substance
cell projection morphogenesis	ATP hydrolysis coupled transmembrane transport	positive regulation of transport
negative regulation of biological process	ATP biosynthetic process	regulation of multicellular organismal process
positive regulation of nervous system development	purine ribonucleoside triphosphate metabolic process	regulation of cell death
positive regulation of cell projection organization	cellular amide metabolic process	regulation of biological quality
biological regulation	purine ribonucleoside triphosphate biosynthetic process	cellular response to stimulus
plasma membrane bounded cell projection morphogenesis	organonitrogen compound biosynthetic process	regulation of cellular process
cellular developmental process	regulation of localization	cellular component organization or biogenesis
nervous system development	purine nucleoside triphosphate biosynthetic process	regulation of transport
behavior	ribonucleoside triphosphate metabolic process	regulation of immune system process
regulation of biological process	purine nucleoside triphosphate metabolic process	regulation of biological process
regulation of localization	ATP hydrolysis coupled proton transport	regulation of programmed cell death
negative regulation of cellular process	energy coupled proton transport, down electrochemical gradient	regulation of apoptotic process
movement of cell or subcellular component	ATP synthesis coupled proton transport	cellular component organization
cell part morphogenesis	electron transport chain	positive regulation of molecular function
regulation of cellular process	ribonucleoside triphosphate biosynthetic process	negative regulation of cell death
positive regulation of neurogenesis	cellular component organization	immune response
positive regulation of cell development	cellular component organization or biogenesis	protein-containing complex assembly
system development	drug metabolic process	response to oxygen-containing compound
positive regulation of developmental process	cellular response to chemical stimulus	regulation of response to stimulus
positive regulation of multicellular organismal process	purine nucleoside monophosphate metabolic process	regulation of RNA splicing
synapse organization	purine ribonucleoside monophosphate metabolic process	protein-containing complex subunit organization
positive regulation of neuron differentiation	generation of precursor metabolites and energy	cellular protein-containing complex assembly
positive regulation of neuron projection development	nucleoside triphosphate metabolic process	regulation of metabolic process
cellular component morphogenesis	respiratory electron transport chain	regulation of apoptotic signaling pathway
locomotion	ribonucleoside monophosphate metabolic process	biological regulation
regulation of cellular component organization	nucleoside triphosphate biosynthetic process	regulation of intrinsic apoptotic signaling pathway
cell projection organization	response to chemical	cellular component assembly
cell migration	nucleoside monophosphate metabolic process	regulation of cellular metabolic process
cell-cell adhesion	regulation of trans-synaptic signaling	positive regulation of metabolic process
cell motility	transport	positive regulation of cellular component organization
regulation of anatomical structure morphogenesis	NADH dehydrogenase complex assembly	cellular response to organic substance
regulation of cell morphogenesis	mitochondrial respiratory chain complex I assembly	regulation of protein metabolic process
anatomical structure morphogenesis	purine nucleoside monophosphate biosynthetic process	negative regulation of biological process
positive regulation of cell differentiation	purine ribonucleoside monophosphate biosynthetic process	regulation of cell proliferation
learning or memory	behavior	regulation of response to stress
regulation of cell morphogenesis involved in differentiation	modulation of chemical synaptic transmission	regulation of nitrogen compound metabolic process
neuromuscular process	system process	negative regulation of apoptotic process
positive regulation of cellular component organization	purine ribonucleotide metabolic process	regulation of macromolecule metabolic process
cell differentiation	mitochondrial respiratory chain complex assembly	negative regulation of programmed cell death
cognition	establishment of localization	positive regulation of cell motility
regulation of cell migration	ribonucleoside monophosphate biosynthetic process	regulation of cellular component organization
regulation of cellular component movement	regulation of cellular protein localization	positive regulation of cellular metabolic process
positive regulation of biological process	regulation of protein complex assembly	negative regulation of cellular process
negative regulation of multicellular organismal process	localization	regulation of mRNA splicing, via spliceosome
synaptic signaling	regulation of cell death	regulation of protein localization
trans-synaptic signaling	regulation of synaptic plasticity	regulation of tumor necrosis factor production
regulation of cell motility	nervous system process	regulation of tumor necrosis factor superfamily cytokine production
negative regulation of developmental process	regulation of protein localization	regulation of primary metabolic process
multicellular organism development	nucleoside monophosphate biosynthetic process	regulation of developmental process
regulation of biological quality	ribonucleotide metabolic process	proton transmembrane transport
anterograde trans-synaptic signaling	purine nucleotide metabolic process	positive regulation of developmental process
chemical synaptic transmission	cell communication	positive regulation of cell differentiation
regulation of synapse organization	ribose phosphate metabolic process	regulation of response to external stimulus
regulation of dendrite development	response to stimulus	regulation of cellular localization
signaling	inorganic ion transmembrane transport	regulation of cellular amide metabolic process
modulation of chemical synaptic transmission	positive regulation of cellular protein localization	response to stress
regulation of trans-synaptic signaling	nucleotide metabolic process	positive regulation of cell migration
locomotory behavior	response to organic substance	positive regulation of cellular component movement
regulation of transport	regulation of cellular component organization	regulation of cell killing
regulation of developmental growth	inorganic cation transmembrane transport	regulation of multicellular organismal development
positive regulation of cellular process	nucleoside phosphate metabolic process	regulation of molecular function
negative regulation of nervous system development	response to oxygen-containing compound	regulation of cellular component movement
regulation of locomotion	anterograde trans-synaptic signaling	positive regulation of locomotion
regulation of cell communication	chemical synaptic transmission	positive regulation of catalytic activity
signal transduction	regulation of ion transport	regulation of cellular protein metabolic process
developmental growth	positive regulation of establishment of protein localization	response to external stimulus
regulation of synaptic transmission, glutamatergic	synaptic signaling	positive regulation of cell communication
cellular component organization	trans-synaptic signaling	cellular response to oxygen-containing compound
growth	response to organonitrogen compound	regulation of amyloid precursor protein catabolic process
negative regulation of neurogenesis	purine-containing compound metabolic process	positive regulation of tumor necrosis factor production
regulation of heart rate	establishment of localization in cell	positive regulation of tumor necrosis factor superfamily cytokine production
axonogenesis	cellular homeostasis	ribonucleoprotein complex assembly
regulation of signaling	regulation of RNA splicing	positive regulation of cell proliferation
regulation of cellular localization	cation transmembrane transport	regulation of cellular protein localization
negative regulation of cell development	regulation of establishment of protein localization	ribonucleoprotein complex subunit organization
positive regulation of cell migration	positive regulation of cellular component organization	positive regulation of macromolecule metabolic process
cell-cell signaling	locomotory behavior	positive regulation of signaling
cytoskeleton organization	protein stabilization	regulation of leukocyte mediated cytotoxicity
positive regulation of cellular component movement	purine ribonucleotide biosynthetic process	regulation of hydrolase activity
